# Supplementary material for: Examining the Effect of Notocactus ottonis Cold Vacuum Isolated Plant Cell Extract on Hair Growth in C57BL/6 Mice Using a Combination of Physiological and OMICS Analyses
Source: Molecules. 2023 Feb 6;28(4):1565. doi: 10.3390/molecules28041565 (PMC9967486; doi:10.3390/molecules28041565)
Supplement: Supplementary file 1 [file molecules-28-01565-s001.zip]

Archive with 1 entries (1 files):
- molecules-2190543-supplementary.xlsx
