# Supplementary material for: Examining the Effect of Notocactus ottonis Cold Vacuum Isolated Plant Cell Extract on Hair Growth in C57BL/6 Mice Using a Combination of Physiological and OMICS Analyses
Source: Molecules. 2023 Feb 6;28(4):1565. doi: 10.3390/molecules28041565 (PMC9967486; doi:10.3390/molecules28041565)
Supplement: Supplementary file 1 [file molecules-28-01565-s001.zip › molecules-2190543-supplementary.xlsx]

## Sheet: Significant proteins (1.5FC)
Supplementary Table 1. Identification of differentially modulated proteins by TMT-based quantitative proteomic analysis
Accession	Protein description	Log2 transformed reporter ion intensity																											Average reporter ion instensity									ANOVA Significant	Unique peptides	Sequence coverage [%]	Mol. weight [kDa]	Q-value	Score	MS/MS count	Log2 transformed fold change values
		1W VC Con rep_1	1W VC Con rep_2	1W VC Con rep_3	1W MXD rep_1	1W MXD rep_2	1W MXD rep_3	1W N-CE rep_1	1W N-CE rep_2	1W N-CE rep_3	2W VC Con rep_1	2W VC Con rep_2	2W VC Con rep_3	2W MXD rep_1	2W MXD rep_2	2W MXD rep_3	2W N-CE rep_1	2W N-CE rep_2	2W N-CE rep_3	3W VC Con rep_1	3W VC Con rep_2	3W VC Con rep_3	3W MXD rep_1	3W MXD rep_2	3W MXD rep_3	3W N-CE rep_1	3W N-CE rep_2	3W N-CE rep_3	AVR_1W VC Con	AVR_1W MXD	AVR_1W N-CE	AVR_2W VC Con	AVR_2W MXD	AVR_2W N-CE	AVR_3W VC Con	AVR_3W MXD	AVR_3W N-CE								LogFC_1W MXD/1W VC	LogFC_1W N-CE/1W VC	LogFC_2W MXD/2W VC	LogFC_2W N-CE/2W VC	LogFC_3W MXD/3W VC
A2A591	Keratin-associated protein 3-1	13.2049	13.6994	13.4086	13.4539	13.5123	13.3025	13.8356	14.0729	13.4266	13.9117	14.1256	13.7602	14.0916	14.1139	13.9504	13.1788	13.74	13.7677	13.8399	14.1923	13.9265	13.9289	14.144	13.7856	13.7958	13.9563	13.9738	13.4377	13.4229	13.7783	13.9325	14.0519	13.5622	13.9862	13.9528	13.9086	+	1	17.3	10.271	0	10.636	8	-0.0147341	0.340673	0.11946	-0.370313	-0.0333766
A2A8L5	Receptor-type tyrosine-protein phosphatase F	12.427	12.4609	12.2396	12.6014	12.4324	12.5654	12.2595	12.3828	12.2822	12.5735	12.4571	12.3901	12.6727	12.9123	12.777	12.3635	12.3149	12.3737	12.5668	12.3017	12.4523	12.5561	12.7406	12.7948	12.9123	12.9996	12.8236	12.3759	12.533	12.3082	12.4736	12.7873	12.3507	12.4403	12.6972	12.9118	+	5	5.8	211.49	0	10.005	16	0.15718	-0.0676736	0.313758	-0.122839	0.256894
Z4YL78	Cytoskeleton-associated protein 5	11.7977	12.0656	12.3568	11.772	12.1038	11.9664	11.8472	12.1946	12.2394	12.0485	12.0541	12.4483	12.0984	12.1207	12.4522	12.3208	12.1791	12.3401	11.6738	11.8064	12.1362	11.7452	11.6202	12.1134	11.0335	11.3506	11.7167	12.0734	11.9474	12.0937	12.1836	12.2238	12.28	11.8721	11.8263	11.3669	+	8	7.9	218.71	0	17.233	20	-0.12597	0.0203614	0.0401258	0.0963758	-0.0458331
Q3UXG8	Plus3 domain-containing protein (Fragment)	9.91823	10.0419	10.0829	10.3837	10.5737	9.66517	10.265	10.6864	10.0574	9.74761	10.165	10.5047	10.5399	11.077	10.3363	10.5315	10.7574	10.4796	10.5699	10.4216	9.6233	10.7336	11.2816	10.8634	9.92252	9.79133	10.0277	10.0143	10.2075	10.3363	10.1391	10.6511	10.5895	10.2049	10.9595	9.91383	+	1	3.1	44.956	0.0019426	2.3088	3	0.193193	0.321949	0.511952	0.450367	0.754573
A2ASS6	Titin	24.5039	24.5031	24.5118	24.1803	24.1866	24.1763	24.8509	24.843	24.8511	24.5642	24.5595	24.5662	24.1464	24.1565	24.1551	24.4888	24.4882	24.4896	24.4057	24.4044	24.4126	23.6057	23.6235	23.6135	24.2566	24.2586	24.2583	24.5063	24.1811	24.8483	24.5633	24.1526	24.4889	24.4075	23.6142	24.2579	+	17	51.5	3906.4	0	323.31	11391	-0.325195	0.34208	-0.410647	-0.0744133	-0.793351
A2BE28	Ribosomal biogenesis protein LAS1L	11.3278	11.8454	11.3903	11.5904	11.7586	11.9648	11.0257	10.7375	11.2591	10.8873	11.3847	11.3686	11.8817	11.818	12.1611	11.4538	11.187	12.0354	10.6899	11.4442	11.7437	11.8329	12.0463	11.9469	12.0683	12.2805	12.5583	11.5212	11.7713	11.0074	11.2135	11.9536	11.5587	11.2926	11.9421	12.3024	+	4	9.7	89.413	0	13.958	12	0.250114	-0.513728	0.740058	0.345197	0.649449
A6BLY7	Keratin, type I cytoskeletal 28	18.0202	18.0254	18.0505	18.2512	18.1956	18.1584	17.5864	17.5659	17.5116	18.5871	18.6026	18.6121	20.1436	20.1802	20.1749	18.7722	18.7724	18.757	19.0517	19.0763	19.0964	20.2357	20.2604	20.2498	19.2677	19.2506	19.2176	18.0321	18.2017	17.5546	18.6006	20.1662	18.7672	19.0748	20.2486	19.2453	+	12	58	50.346	0	246.7	211	0.169675	-0.477441	1.56563	0.16658	1.17383
A6H630	Damage-control phosphatase ARMT1	14.1751	14.1991	14.1521	13.7501	13.8541	13.7683	13.2182	13.3235	13.1558	13.6665	13.8476	13.7885	13.8389	13.8729	13.8928	14.2837	14.4614	14.4008	13.5948	13.6118	13.61	13.6353	13.5952	13.5826	13.8621	13.8971	13.7817	14.1754	13.7908	13.2325	13.7675	13.8682	14.382	13.6055	13.6044	13.847	+	2	5.2	50.548	0.00024021	3.3334	10	-0.384592	-0.942951	0.100674	0.614434	-0.00113634
A6H8H2	DENN domain-containing protein 4C	14.642	15.5216	15.6538	14.896	14.8397	15.0201	14.8845	15.3011	15.4864	14.7231	14.5287	14.7147	14.9911	14.169	14.2411	14.9906	14.6398	14.798	14.9137	14.1063	14.0748	14.8323	14.2459	14.2184	14.8112	13.5804	13.4351	15.2725	14.9186	15.224	14.6555	14.467	14.8094	14.365	14.4322	13.9423	+	8	5.5	211.46	0	9.0866	26	-0.35387	-0.0484704	-0.188434	0.153966	0.067217
A0A338P7E3	Ribonuclease T2-B	12.9932	13.202	13.3346	13.5439	13.3037	13.4506	13.0604	13.1284	13.1208	13.5309	13.4548	13.6343	14.3288	14.407	14.3059	13.5296	13.3543	13.631	13.5857	13.5623	13.6049	14.6886	14.6854	14.4685	13.679	13.6941	13.4576	13.1766	13.4327	13.1032	13.54	14.3472	13.505	13.5843	14.6142	13.6102	+	2	11.7	18.783	0.00025291	4.0347	28	0.256116	-0.0734334	0.807198	-0.0350123	1.02985
D3YXG0	Hemicentin-1	13.9916	14.2411	14.2922	14.11	14.0321	14.1332	13.5126	13.1957	13.1636	13.8246	13.8496	13.8126	13.9827	14.0782	14.2196	13.9947	14.4099	14.5941	13.5727	13.542	13.4878	13.8334	13.8377	13.7046	14.161	13.9213	14.3352	14.175	14.0918	13.2906	13.8289	14.0935	14.3329	13.5342	13.7919	14.1392	+	5	1.6	611.55	0	7.6503	10	-0.0832015	-0.884345	0.264593	0.504017	0.257682
D3YXK2	Scaffold attachment factor B1	15.3061	15.422	15.3673	15.3206	15.6311	15.4455	15.1086	15.2788	15.1683	15.3478	15.3956	15.5595	15.7169	15.8596	15.7426	16.2052	16.3921	16.1104	15.3014	15.6443	15.3733	15.8744	15.9376	15.8918	15.3264	15.4454	15.3898	15.3651	15.4657	15.1853	15.4343	15.773	16.2359	15.4396	15.9012	15.3872	+	8	16	105.1	0	94.452	41	0.100611	-0.179862	0.338712	0.801596	0.461579
E9PV24	Fibrinogen alpha chain	19.7205	19.6956	19.7041	20.8485	20.8379	20.8211	19.9304	19.9165	19.934	19.7325	19.7285	19.7471	19.8444	19.8374	19.8562	19.7471	19.7334	19.7723	19.6716	19.6537	19.6856	19.6959	19.6966	19.714	19.6351	19.6103	19.625	19.7068	20.8359	19.927	19.736	19.846	19.7509	19.6703	19.7022	19.6235	+	26	39.4	87.428	0	323.31	350	1.12911	0.220249	0.109936	0.0148837	0.0318897
E9PZJ8	Activating signal cointegrator 1 complex subunit 3	12.0063	11.9885	11.8099	12.7674	12.697	12.3407	13.3908	13.2498	13.0309	12.248	12.0124	11.8782	12.4554	12.4386	12.1538	12.8145	12.8101	12.4913	12.0745	11.7426	11.5636	12.3038	12.1134	11.72	13.2825	13.1823	12.6628	11.9349	12.6017	13.2238	12.0462	12.3493	12.7053	11.7935	12.0457	13.0425	+	3	2.1	250.55	0.00067981	2.7516	5	0.666799	1.28891	0.303065	0.659113	0.252192
E9Q394	A-kinase anchor protein 13	13.701	13.3998	13.6631	13.7192	13.397	13.9323	13.7382	13.6256	13.784	12.9539	12.7617	12.7908	12.4768	12.5478	12.8553	13.2195	13.0373	13.335	12.7631	12.4495	13.0553	12.4759	12.58	12.733	12.4165	12.3922	13.6763	13.588	13.6829	13.7159	12.8355	12.6266	13.1973	12.756	12.5963	12.8283	+	3	1.9	303.97	0	5.7145	5	0.0948555	0.127905	-0.208833	0.361802	-0.159664
Q6ZPV5	MKIAA1235 protein (Fragment)	11.3451	11.5175	11.6223	12.287	12.3302	12.3257	11.1262	11.07	11.3382	10.7455	11.2117	11.0783	11.0126	11.1387	11.4254	10.7913	11.3749	11.2817	10.8449	11.0812	11.3407	10.9242	10.6784	11.5527	12.4526	12.8785	12.0829	11.495	12.3143	11.1782	11.0119	11.1922	11.1493	11.0889	11.0518	12.4713	+	3	15.3	47.168	0	9.0817	5	0.819364	-0.316785	0.180396	0.13749	-0.0371658
Q8C123	Myosin motor domain-containing protein	11.2571	11.8397	12.084	12.3257	12.8683	12.9003	11.5939	11.4075	11.8005	11.6322	11.4751	11.4923	11.7143	11.2351	11.8173	11.9237	12.0052	11.8613	11.053	11.3454	11.5727	11.2361	11.1489	11.4432	11.1554	12.9526	12.8267	11.7269	12.6981	11.6006	11.5332	11.5889	11.9301	11.3237	11.2761	12.3116	+	1	5.9	73.161	0	12.61	16	0.971161	-0.12631	0.0556771	0.396864	-0.0476111
E9Q9K5	Triadin	16.5305	16.4439	16.4554	15.7924	15.7296	15.7946	16.3458	16.3449	16.2679	15.6069	15.6114	15.5495	15.0869	15.2499	15.0858	15.6897	15.7923	15.5517	15.1757	15.2237	15.1091	15.1954	15.213	15.1769	14.4135	14.5793	14.3152	16.4766	15.7722	16.3195	15.5893	15.1408	15.6779	15.1695	15.1951	14.436	+	2	3.3	77.843	0.00024325	3.5167	7	-0.704423	-0.157102	-0.448444	0.0886268	0.0256085
E9QA62	Leiomodin-3	13.4334	13.0611	13.3279	12.9839	12.8321	13.0304	13.3187	13.407	13.1568	13.2262	13.1348	13.1688	13.1113	12.7572	12.9261	13.4219	13.0742	13.3787	13.5955	13.2778	13.2291	12.7402	12.7687	12.6103	13.5686	13.3824	13.3517	13.2741	12.9488	13.2942	13.1766	12.9315	13.2916	13.3675	12.7064	13.4342	+	7	15.9	65.688	0	19.5	19	-0.325335	0.0200375	-0.245087	0.114983	-0.66103
F7BPW6	Protein transport protein sec16 (Fragment)	14.3912	14.4223	14.5289	14.6938	14.6356	14.5861	14.314	14.3988	14.4756	14.5011	14.5129	14.4823	14.6302	14.5759	14.6085	14.7107	14.4595	14.6491	14.5063	14.4423	14.5224	14.5846	14.5332	14.6726	15.3222	15.4059	15.0481	14.4475	14.6385	14.3961	14.4988	14.6048	14.6064	14.4903	14.5968	15.2588	+	6	13.7	98.346	0	32.566	19	0.191026	-0.0513521	0.106055	0.107646	0.106479
A6H692	4930562C15Rik protein	14.725	14.7257	14.6961	14.0495	14.1365	14.0891	14.8243	14.9093	14.9914	14.6311	14.6689	14.7309	14.0115	13.9848	14.0051	14.5989	14.639	14.5541	14.539	14.4593	14.4889	13.4029	13.4929	13.427	14.1134	14.078	14.0869	14.7156	14.0917	14.9083	14.6769	14.0005	14.5973	14.4958	13.4409	14.0927	+	1	2.3	33.885	0.0033058	1.8603	10	-0.623862	0.192778	-0.67646	-0.0795829	-1.05482
O08582	GTP-binding protein 1	12.732	12.7674	12.567	12.9333	13.1094	12.8832	12.5369	12.6714	12.556	12.7799	12.929	12.8075	13.0014	13.2163	13.3225	12.8277	13.0325	13.0519	12.7904	12.8405	12.7547	13.0541	13.2559	13.1967	13.2742	13.2895	13.0631	12.6888	12.9753	12.5881	12.8388	13.1801	12.9707	12.7952	13.1689	13.2089	+	3	7	72.3	0	15.075	11	0.286509	-0.100677	0.341279	0.131882	0.373712
Q3UN47	Endonuclease G	11.4865	11.662	11.6694	11.2392	11.5699	11.4699	10.9292	11.4436	11.6078	11.3594	11.3745	11.9554	11.319	11.7508	11.6172	12.087	12.0773	11.8431	11.0685	11.2502	11.7815	10.9611	11.4623	11.3047	11.6477	12.3466	12.1853	11.6059	11.4263	11.3269	11.5631	11.5624	12.0025	11.3667	11.2427	12.0599	+	3	19.7	32.19	0	8.0698	8	-0.179594	-0.279091	-0.000724817	0.4394	-0.124028
F8VQ65	Keratin-associated protein 19-5	14.444	14.4454	14.4608	14.5062	14.4867	14.6241	14.673	14.7247	14.6917	15.0428	15.0103	15.0513	15.9877	16.0504	15.9715	15.0727	15.1302	15.1398	15.3472	15.3771	15.2126	15.7658	15.7983	15.7799	15.2799	15.4074	15.1144	14.4501	14.539	14.6965	15.0348	16.0032	15.1142	15.3123	15.7813	15.2672	+	2	66.1	6.7473	0	114.15	38	0.0889631	0.246413	0.968418	0.0794261	0.469037
O08640	Keratin-associated protein 14	13.6017	13.4933	13.6092	13.7121	13.421	13.6958	13.7093	13.3962	13.6771	13.8721	13.7608	13.6748	14.4334	14.413	14.3688	13.9152	13.7375	13.5879	13.8061	13.9072	13.9405	14.4457	14.4586	14.4082	14.38	14.424	14.5338	13.5681	13.6096	13.5942	13.7692	14.4051	13.7469	13.8846	14.4375	14.4459	+	2	21	17.919	0	9.4016	27	0.0415629	0.0261168	0.635844	-0.0223621	0.552904
Q58E65	Methionine aminopeptidase 2	16.3292	16.3971	16.3632	16.411	16.4327	16.3919	16.308	16.2907	16.2549	16.4292	16.5081	16.4169	16.9436	16.9518	16.9278	16.4086	16.4578	16.4187	16.4872	16.5244	16.5361	17.1707	17.2526	17.0726	16.554	16.5868	16.6868	16.3632	16.4119	16.2846	16.4514	16.9411	16.4284	16.5159	17.1653	16.6092	+	13	41.4	52.921	0	150.25	91	0.0487412	-0.0786109	0.489703	-0.0229899	0.649406
O08692	Neutrophilic granule protein	12.7936	12.7092	12.778	15.5802	15.2116	15.355	12.7139	12.9269	12.5797	12.0132	12.7021	12.2269	12.3555	12.7842	12.8409	12.4314	12.8135	12.8002	12.4609	12.7078	12.6869	12.2969	12.8584	12.6727	13.2549	13.3197	13.4025	12.7603	15.3823	12.7402	12.3141	12.6602	12.6817	12.6186	12.6093	13.3257	+	3	16.2	19.331	0.00025694	4.286	7	2.62201	-0.0201097	0.346139	0.36764	-0.00922349
Q569V0	Matrilin 2	17.2595	17.3292	17.3798	16.7168	16.7276	16.7522	16.9888	17.023	17.0707	17.2238	17.2537	17.273	16.7395	16.8672	16.9339	17.3481	17.329	17.4004	16.8465	16.945	16.9069	16.8726	16.9553	16.9455	16.2782	16.4538	16.3855	17.3228	16.7322	17.0275	17.2502	16.8469	17.3591	16.8995	16.9245	16.3725	+	3	4.7	104.69	0	6.611	4	-0.590613	-0.295299	-0.403332	0.108949	0.0249991
O08915	AH receptor-interacting protein	13.6624	13.8451	13.6346	13.8007	13.9785	13.8934	13.6668	13.833	13.5546	13.7268	13.7442	13.6729	13.8561	13.9324	13.7528	14.1251	14.1856	14.0089	14.5784	14.4551	14.5067	13.9114	13.8445	13.9241	13.8735	14.2801	14.0754	13.7141	13.8909	13.6848	13.7146	13.8471	14.1065	14.5134	13.8933	14.0763	+	7	29.7	37.605	0	26.141	30	0.176842	-0.0292402	0.132484	0.391901	-0.620078
O09005	Sphingolipid delta(4)-desaturase DES1	11.6001	12.1175	11.8177	11.9406	12.2966	12.1842	11.0591	11.3709	11.5751	11.4615	11.6084	11.6023	11.3616	11.8121	12.0326	12.1357	12.2229	12.0899	11.2389	11.4863	11.4942	11.4142	11.6154	11.7237	12.5305	13.7946	11.8837	11.8451	12.1405	11.335	11.5574	11.7355	12.1495	11.4065	11.5844	12.7362	+	1	5	38.241	0	7.8059	8	0.295342	-0.510062	0.178045	0.592125	0.177917
Q58E49	Histone deacetylase	14.6814	14.6101	14.5008	14.7366	14.6456	14.4855	14.551	14.5008	14.366	14.8564	14.6913	14.6622	15.3116	15.1258	14.8965	14.7203	14.6221	14.3551	14.7604	14.7485	14.5744	15.5786	15.2792	15.2387	14.5777	14.4223	14.2239	14.5974	14.6225	14.4726	14.7367	15.1113	14.5658	14.6944	15.3655	14.408	+	8	28.2	55.074	0	36.832	37	0.0250958	-0.124822	0.374655	-0.17084	0.671069
O09114	Prostaglandin-H2 D-isomerase	10.8109	11.3253	11.1434	10.8839	11.5366	10.9308	10.5373	10.9645	11.0214	11.2635	11.4992	11.4783	11.561	11.9575	11.8961	11.2986	11.9692	11.5551	10.8336	11.5646	10.9595	11.3018	12.1535	11.6953	10.6069	11.5043	11.0261	11.0932	11.1171	10.8411	11.4137	11.8049	11.6077	11.1192	11.7168	11.0458	+	1	9	21.066	0.00090314	2.7098	5	0.0238929	-0.252112	0.391225	0.193998	0.597613
Q3UM35	Claudin	13.4556	13.8767	13.5197	13.3009	13.3699	13.2348	13.3727	13.8029	13.6297	13.6935	14.002	13.7997	13.9018	13.8273	13.9316	13.5606	13.9844	13.9358	13.5724	13.8546	13.7324	13.8604	14.0013	14.0026	13.6082	13.492	13.4817	13.6173	13.3019	13.6018	13.8317	13.8869	13.8269	13.7198	13.9548	13.5273	+	2	9.5	22.338	0.0004686	3.0469	6	-0.315437	-0.0155384	0.0551996	-0.0047827	0.234991
O35218	Cleavage and polyadenylation specificity factor subunit 2	11.0367	11.0665	11.0439	11.4287	11.0619	11.4824	10.7179	10.9977	11.003	10.6424	11.2392	11.1487	11.1871	11.3359	11.3312	10.9488	11.5516	11.3276	11.0321	10.9017	11.4449	10.9365	11.5904	11.6464	11.9941	11.6066	11.6957	11.0491	11.3243	10.9062	11.0101	11.2847	11.276	11.1262	11.3911	11.7655	+	6	15.7	88.382	0	16.657	9	0.275289	-0.142827	0.274614	0.265873	0.264896
O35448	Lysosomal thioesterase PPT2	10.7884	10.2588	10.8674	10.5133	10.0044	10.5649	10.4407	10.5185	10.3133	10.5376	11.0944	10.5695	11.4889	11.0775	11.2313	11.3947	11.2532	11.3265	10.4503	10.8822	10.2546	11.1355	11.0586	11.7014	11.0727	10.581	10.4076	10.6382	10.3609	10.4242	10.7338	11.2659	11.3248	10.529	11.2985	10.6871	+	2	14.6	34.366	0	4.6006	7	-0.277344	-0.214027	0.532068	0.590957	0.769482
O35638	Cohesin subunit SA-2	13.668	13.4682	13.4153	13.4627	13.4387	13.4349	13.153	13.3287	13.3177	13.5172	13.7397	13.4085	13.8672	13.8601	13.7391	13.9879	13.8905	13.7012	13.6892	13.6398	13.4473	13.9477	14.1002	13.9361	13.4491	13.5053	13.2269	13.5172	13.4454	13.2665	13.5551	13.8221	13.8599	13.5921	13.9947	13.3938	+	5	6.1	141.28	0	8.2119	16	-0.0717463	-0.250703	0.266994	0.304737	0.402572
Q545K0	NADH dehydrogenase (Ubiquinone) 1 alpha subcomplex, 1	13.22	13.3188	13.2844	13.1251	13.226	12.9627	13.5671	13.7434	13.5131	13.3827	13.3859	13.4789	13.2091	13.0167	13.1247	13.1831	12.7135	13.3668	13.3731	13.4749	13.6114	13.0955	13.1068	13.0803	12.9072	12.9531	13.0622	13.2744	13.1046	13.6079	13.4158	13.1169	13.0878	13.4865	13.0942	12.9742	+	1	14.3	8.1384	0.0040429	1.6232	5	-0.169808	0.33348	-0.298969	-0.328013	-0.392256
O35936	Arachidonate 8S-lipoxygenase	11.2177	9.92603	10.6647	11.4173	10.3498	10.7109	11.337	11.4898	11.0993	11.4884	11.496	11.2581	11.8787	12.2495	11.9515	11.4304	11.0228	11.7252	11.7228	11.1054	11.53	12.0263	12.5298	12.0169	11.5567	10.7047	10.9554	10.6028	10.826	11.3087	11.4142	12.0266	11.3928	11.4527	12.191	11.0722	+	5	11.4	76.229	0	6.7695	12	0.223191	0.705883	0.612428	-0.0213582	0.738302
O54890	Integrin beta-3	10.4725	10.2033	9.93629	10.0367	10.3178	10.3774	10.8527	10.3149	10.9379	11.1382	10.5451	10.6355	10.4521	10.6664	10.8583	10.6081	10.3831	10.5766	10.4932	10.0235	10.6697	10.4229	10.3814	10.7411	9.26517	9.16485	10.5215	10.204	10.244	10.7019	10.773	10.6589	10.5226	10.3954	10.5152	9.65051	+	2	5.1	86.738	0	8.0484	4	0.039949	0.497817	-0.114022	-0.25034	0.119722
O54962	Barrier-to-autointegration factor	14.6014	14.5524	14.8917	14.6608	14.5528	14.6292	14.0663	14.1711	14.1289	14.647	14.5747	14.8747	14.8215	14.6809	14.7722	15.4089	15.3829	15.719	14.9238	14.7777	14.9906	14.3438	14.2493	14.2884	14.1367	14.1588	14.4096	14.6818	14.6143	14.1221	14.6988	14.7582	15.5036	14.8974	14.2938	14.235	+	3	39.3	10.102	0	35.866	15	-0.0675479	-0.559719	0.0593878	0.804754	-0.603553
Q3UPX0	Crystallin, mu	16.7704	16.7247	16.7076	16.8775	16.8002	16.7985	16.5656	16.3602	16.4115	17.2696	17.2246	17.271	18.5948	18.6084	18.6588	17.4396	17.4314	17.3905	17.6247	17.5729	17.5853	18.8142	18.8272	18.8643	17.7625	17.8726	17.8285	16.7342	16.8254	16.4458	17.255	18.6207	17.4205	17.5943	18.8352	17.8212	+	13	47.9	33.523	0	86.745	183	0.0911785	-0.288452	1.36563	0.16546	1.24093
O55111	Desmoglein-2	12.181	12.5641	12.3762	12.6644	12.2267	12.3866	12.6273	12.5386	12.1358	12.5828	12.3321	12.4422	12.5339	12.6672	12.8243	12.6124	12.3764	12.4661	12.5294	12.4198	12.4713	13.1051	12.9925	13.029	13.2013	12.988	12.5089	12.3738	12.4259	12.4339	12.4524	12.6752	12.4849	12.4735	13.0422	12.8994	+	6	7	122.38	0.00024814	3.7636	10	0.0520997	0.0601611	0.222785	0.032573	0.568699
O55137	Acyl-coenzyme A thioesterase 1	19.2759	19.3019	19.279	19.3465	19.3976	19.3688	18.9399	18.9325	18.9056	19.2802	19.2883	19.2645	19.9091	19.9732	19.9359	19.4728	19.4984	19.4167	19.3842	19.4227	19.3915	19.9715	20.0221	20.0054	19.6141	19.6411	19.6381	19.2856	19.371	18.926	19.2777	19.9394	19.4626	19.3995	19.9997	19.6311	+	5	44.2	46.135	0	114.82	207	0.0854068	-0.359595	0.661723	0.184985	0.600174
A0A2R8VJW3	Predicted readthrough transcript (NMD candidate), 44502	11.8319	11.6871	11.7998	12.2861	12.0895	12.2488	11.7001	11.8428	11.4311	11.899	11.453	11.774	11.762	12.0629	11.7516	11.7673	11.5659	11.6934	11.8306	11.9697	11.7273	12.0144	11.7608	11.7481	12.1004	12.5959	12.3552	11.7729	12.2081	11.658	11.7087	11.8589	11.6755	11.8425	11.8411	12.3505	+	2	19.4	19.619	0	4.4761	8	0.435191	-0.114927	0.150203	-0.0331358	-0.00144374
O70152	Dolichol-phosphate mannosyltransferase subunit 1	12.2149	12.148	12.2281	12.2148	12.053	12.1645	11.7554	11.8875	11.8204	11.9119	12.0894	12.2439	12.172	12.188	12.1774	12.4818	12.5604	12.3686	11.8851	12.1088	12.1568	12.6198	12.3847	12.0142	12.0067	12.1619	12.4862	12.197	12.1441	11.8211	12.0817	12.1791	12.4702	12.0502	12.3396	12.2183	+	3	11.5	29.174	0	5.4278	11	-0.052882	-0.375865	0.0974029	0.388507	0.289394
O70251	Elongation factor 1-beta	18.4727	18.5091	18.5066	18.7065	18.6836	18.6701	18.3883	18.368	18.3969	18.4787	18.4957	18.473	19.0369	19.026	19.0207	18.468	18.4838	18.4626	18.5283	18.5787	18.5609	19.183	19.1928	19.1997	18.5645	18.5045	18.5015	18.4961	18.6867	18.3844	18.4825	19.0279	18.4714	18.556	19.1918	18.5235	+	9	50.7	24.693	0	114.79	157	0.190614	-0.111701	0.545387	-0.0110677	0.635843
Q3UBR4	Uncharacterized protein	15.2913	15.2835	15.2733	15.5031	15.7033	15.4664	15.2778	15.3071	15.2685	15.2352	15.197	15.2835	15.194	15.0764	15.2592	15.3569	15.2294	15.1389	15.3235	15.3077	15.259	14.9161	14.9529	14.7654	15.0559	14.971	14.9677	15.2827	15.5576	15.2844	15.2386	15.1765	15.2417	15.2967	14.8781	14.9982	+	5	21.2	36.78	0	63.655	16	0.274896	0.00176092	-0.0620582	0.00315092	-0.418602
Q543D7	Four and a half LIM domains 2, isoform CRA_a	13.1105	13.1029	13.492	13.4631	13.49	13.5925	12.8636	12.9198	13.2588	13.1491	12.9753	13.4454	14.1419	13.8549	14.2797	13.4952	13.3999	13.4936	13.462	13.5148	13.7408	14.0906	14.0298	14.2301	13.9035	13.6695	13.8676	13.2352	13.5152	13.0141	13.1899	14.0922	13.4629	13.5725	14.1169	13.8135	+	4	20.8	32.072	0	8.6934	8	0.280064	-0.221101	0.902245	0.272966	0.544349
O70456	14-3-3 protein sigma	20.5945	20.6452	20.6403	20.7398	20.748	20.7761	20.5506	20.5559	20.6135	20.7859	20.8199	20.8127	21.4853	21.4408	21.4515	20.8047	20.8687	20.8042	20.9833	20.9751	21.0046	21.6363	21.6058	21.6179	20.9738	20.9012	20.9695	20.6267	20.7546	20.5733	20.8062	21.4592	20.8259	20.9877	21.62	20.9481	+	19	73	27.706	0	243.23	510	0.127912	-0.0533405	0.653001	0.0196813	0.632335
O70591	Prefoldin subunit 2	13.9251	13.9418	13.7561	13.9555	13.9789	13.8799	13.3119	13.2311	13.2941	13.7755	13.6287	13.5045	13.9031	13.886	13.7078	14.1338	13.9671	13.8431	13.5636	13.4815	13.46	13.6903	13.9412	13.7599	14.0663	13.9939	14.1538	13.8743	13.9381	13.279	13.6362	13.8323	13.9813	13.5017	13.7971	14.0713	+	5	32.5	16.534	0	11.737	19	0.0637635	-0.595285	0.196053	0.345109	0.295425
O88456	Calpain small subunit 1	17.3759	17.4029	17.484	17.359	17.4488	17.4193	17.345	17.3896	17.388	17.5589	17.5561	17.616	17.5753	17.5545	17.651	17.5004	17.4918	17.5981	17.5656	17.5253	17.6025	17.5778	17.6072	17.7199	16.9697	16.8896	16.921	17.421	17.409	17.3742	17.577	17.5936	17.5301	17.5645	17.635	16.9268	+	8	39	28.463	0	93.001	112	-0.0119532	-0.0467811	0.0166225	-0.046875	0.0705288
A3KG44	NF-kappa-B essential modulator (Fragment)	11.6128	11.7602	11.9835	11.9779	11.9747	12.2153	11.7224	11.832	11.9974	12.1395	12.2538	12.1948	11.9058	12.1419	12.067	11.9885	12.4398	12.2326	11.8696	12.1015	11.8237	12.408	12.7486	12.6212	12.1592	12.2993	12.5043	11.7855	12.056	11.8506	12.196	12.0382	12.2203	11.9316	12.5926	12.3209	+	1	6.8	21.964	0.00024108	3.3926	3	0.270498	0.0651383	-0.1578	0.0242551	0.661003
Q4FJV3	Claudin	13.0717	13.0261	13.1469	12.9046	13.0949	13.0593	12.9054	13.2493	13.3457	13.3796	13.1003	13.5809	13.6319	13.4782	13.6299	13.5062	13.4194	13.5956	13.1138	13.1885	13.205	13.7615	13.6708	13.8409	12.8803	13.1918	13.2607	13.0816	13.0196	13.1668	13.3536	13.58	13.5071	13.1691	13.7578	13.1109	+	2	14.7	22.881	0	12.859	18	-0.0620077	0.0851769	0.226382	0.153471	0.588617
R4I4W1	Diacylglycerol kinase	13.6761	13.6254	13.6659	13.6406	13.9509	13.9595	12.7973	13.1049	12.9704	13.2032	13.0812	13.0513	12.7032	12.8512	12.4938	12.4252	12.4364	12.4097	13.171	12.9888	13.1002	12.2363	12.0441	12.1565	13.7746	13.8702	13.8299	13.6558	13.8503	12.9575	13.1119	12.6827	12.4238	13.0867	12.1456	13.8249	+	5	13.3	82.701	0.00025846	4.3613	9	0.194521	-0.698268	-0.429171	-0.688124	-0.941068
O88736	3-keto-steroid reductase	14.2364	14.063	14.0113	14.2322	14.012	14.0147	13.8325	13.6579	13.5623	13.8784	13.8585	13.8205	14.1405	14.136	14.0244	14.0793	14.0715	13.9423	13.9972	13.7674	13.9096	14.2717	14.1786	14.0562	14.2812	14.376	14.369	14.1036	14.0863	13.6842	13.8525	14.1003	14.031	13.8914	14.1688	14.342	+	4	17.4	37.316	0	18.735	19	-0.0173007	-0.419359	0.247807	0.17851	0.277436
O88792	Junctional adhesion molecule A	12.8164	13.0203	13.0202	12.6767	13.0648	13.1278	12.4806	12.5672	12.3549	12.6091	13.04	12.7952	13.0482	13.4164	13.4334	12.8997	13.3802	13.3633	12.737	12.7645	12.9878	12.9148	13.1521	13.0765	12.787	13.1968	13.0809	12.9523	12.9564	12.4676	12.8147	13.2993	13.2144	12.8298	13.0478	13.0216	+	2	10.3	32.423	0	14.408	9	0.00412388	-0.484739	0.484574	0.399624	0.217999
Q9QWR7	Death adaptor molecule short form	12.7446	12.9218	12.5877	12.948	12.769	12.7036	13.0014	12.8476	12.96	13.2634	13.3244	13.0507	13.438	13.4069	13.5938	12.6993	13.2545	12.7112	13.1751	12.9091	12.7425	13.8563	13.6421	13.6506	12.6997	12.9476	12.7058	12.7513	12.8069	12.9363	13.2128	13.4796	12.8883	12.9422	13.7163	12.7843	+	3	38.6	16.478	0.0032935	1.8334	6	0.0555091	0.184981	0.266724	-0.324483	0.77412
O88967	ATP-dependent zinc metalloprotease YME1L1	15.1591	14.6051	14.6263	15.005	14.7275	14.6453	14.9884	14.4636	14.5677	14.3746	14.0146	13.706	14.3148	14.1488	13.7153	14.6187	14.4775	14.1356	14.2629	14.1227	13.815	14.2148	13.9259	13.2833	14.6818	14.7066	14.729	14.7968	14.7926	14.6732	14.0317	14.0596	14.4106	14.0669	13.808	14.7058	+	4	11.7	80.027	0	17.73	14	-0.00425097	-0.123612	0.0278905	0.378874	-0.258868
O88986	2-amino-3-ketobutyrate coenzyme A ligase, mitochondrial	15.6754	15.7371	15.6966	15.9882	15.8161	15.9153	15.6583	15.6005	15.6908	15.988	16.0784	16.0214	16.3022	16.3302	16.2948	15.9888	15.991	16.0731	15.9968	16.0684	16.0337	16.3865	16.2821	16.3639	16.3066	16.2083	16.2831	15.703	15.9065	15.6499	16.0292	16.3091	16.0176	16.033	16.3442	16.266	+	9	34.9	44.93	0	126.37	80	0.203482	-0.0531634	0.27982	-0.011583	0.311246
Q545K5	MCG116386, isoform CRA_a	17.1924	17.0051	17.0129	17.4295	17.2745	17.2616	17.1081	17.06	17.0256	17.0084	16.9848	16.9508	17.3968	17.3788	17.3678	17.0488	16.8869	16.8915	17.1975	17.1637	17.131	17.3548	17.3955	17.4111	17.6042	17.4631	17.5553	17.0702	17.3219	17.0646	16.9813	17.3811	16.9424	17.1641	17.3871	17.5409	+	4	35.3	16.604	0	45.118	45	0.251714	-0.00559318	0.399801	-0.0389436	0.223065
Q542Q1	Caspase 14	16.5931	16.6162	16.5986	16.7508	16.7404	16.7954	16.3039	16.3069	16.337	16.4973	16.4918	16.5535	17.198	17.1928	17.2508	16.6681	16.6765	16.6871	16.5214	16.4661	16.5267	17.4745	17.4746	17.511	16.7152	16.7627	16.8234	16.6026	16.7622	16.3159	16.5142	17.2139	16.6773	16.5047	17.4867	16.7671	+	9	33.9	29.458	0	42.531	70	0.159549	-0.286726	0.699645	0.163041	0.981943
O89104	Synaptophysin-like protein 2	16.4811	16.4026	16.3464	15.9187	15.8552	15.947	16.4585	16.3743	16.466	16.6405	16.5863	16.4871	16.2884	16.1581	16.1978	16.8498	16.7677	16.6595	16.5059	16.4034	16.4163	16.0849	15.8902	16.0686	15.7859	15.702	15.8553	16.41	15.907	16.433	16.5713	16.2148	16.759	16.4419	16.0146	15.7811	+	3	20.8	29.224	0	47.277	34	-0.503039	0.022956	-0.356522	0.187691	-0.427313
Q3UKA4	Alcohol dehydrogenase 1 (Class I), isoform CRA_c	17.7026	17.7554	17.7456	17.6849	17.7403	17.7557	17.7584	17.7345	17.7618	17.9044	17.9442	17.8989	17.6495	17.7473	17.7097	17.9318	17.8635	17.8729	17.7429	17.7639	17.7223	17.5682	17.6884	17.6132	17.3099	17.3093	17.2739	17.7345	17.727	17.7516	17.9158	17.7022	17.8894	17.7431	17.6232	17.2977	+	14	38.1	39.771	0	80.171	142	-0.00756117	0.0170623	-0.213638	-0.026427	-0.119813
Q3TML7	Cytochrome c oxidase subunit 1 (Fragment)	13.5385	13.2032	13.3642	13.003	12.9244	12.9021	12.9884	12.5496	13.0531	13.1282	13.0227	12.9992	12.9253	12.8822	12.9611	13.5428	13.5118	13.5887	13.0845	13.1033	13.0449	12.5321	12.2283	12.5188	13.3781	13.1657	13.2979	13.3686	12.9432	12.8637	13.05	12.9229	13.5478	13.0775	12.4264	13.2805	+	1	13.4	26.727	0	66.752	17	-0.425466	-0.504912	-0.127139	0.497796	-0.651164
P01631	Ig kappa chain V-II region 26-10	12.0564	12.0386	11.6364	12.0028	11.9298	11.8642	11.7946	11.4457	11.8804	11.9254	12.1214	11.7254	12.3574	12.0957	11.9996	11.9091	12.2329	12.1034	11.7483	11.7931	11.7545	12.1261	12.3024	12.2198	12.6986	12.3782	12.2398	11.9105	11.9323	11.7069	11.924	12.1509	12.0818	11.7653	12.2161	12.4389	+	1	32.7	12.273	0	48.288	6	0.0218206	-0.203532	0.226847	0.157763	0.450805
A2NVF0	Immnuoglobulin kappa light chain (Fragment)	13.5404	13.593	13.3946	14.1821	14.2471	14.2634	13.4646	13.3857	13.3468	13.2425	13.2511	13.2326	13.6582	13.5509	13.4576	13.3569	13.3547	13.1501	13.4218	13.2276	13.4461	13.591	13.515	13.7794	13.65	13.5458	13.44	13.5093	14.2309	13.3991	13.2421	13.5556	13.2872	13.3652	13.6284	13.5453	+	2	36.1	11.931	0	16.777	11	0.721554	-0.110252	0.313484	0.0451609	0.26324
P01898	H-2 class I histocompatibility antigen, Q10 alpha chain	14.8359	14.9034	14.8767	15.3731	15.3151	15.2936	15.1472	15.0841	15.1131	14.6028	14.7486	14.8062	14.548	14.6324	14.862	14.583	14.6717	14.7258	14.7168	14.7605	14.7803	14.4996	14.5675	14.7833	15.4456	15.4305	15.366	14.872	15.3273	15.1148	14.7192	14.6808	14.6602	14.7526	14.6168	15.414	+	2	26.8	37.251	0	16.297	24	0.455289	0.242792	-0.0384045	-0.0590121	-0.135764
P04104	Keratin, type II cytoskeletal 1	22.2357	22.2309	22.2449	22.5907	22.622	22.644	22.5753	22.5701	22.588	22.2327	22.2121	22.2245	22.0879	22.0642	22.0773	22.0923	22.0705	22.0769	22.3364	22.3284	22.3401	21.8642	21.8158	21.8511	22.0385	22.0708	22.1104	22.2372	22.6189	22.5778	22.2231	22.0765	22.0799	22.335	21.8437	22.0732	+	43	64.1	65.605	0	323.31	1212	0.381717	0.340631	-0.146638	-0.14321	-0.491277
Q3UVB1	Myoglobin	19.7273	19.7063	19.7476	19.5407	19.5053	19.5313	19.8774	19.8889	19.9242	20.0923	20.0819	20.1087	19.6545	19.6772	19.6883	19.7529	19.6848	19.7002	20.2152	20.2166	20.2811	19.6224	19.6371	19.6847	19.9025	19.9184	19.9039	19.7271	19.5258	19.8968	20.0943	19.6733	19.7126	20.2376	19.6481	19.9083	+	12	72.7	17.069	0	85.091	221	-0.201278	0.169753	-0.420985	-0.381709	-0.589575
Q9U410	Monoclonal anti-idiotypic Schistosoma japonicum antibody NP30 immunoglobulin light chain variable region (Fragment)	13.3559	13.4688	13.57	13.2	13.2932	13.3221	12.9685	12.9922	13.1502	13.4592	13.4273	13.5753	13.7021	13.7709	13.7543	13.2865	13.469	13.5784	13.1286	13.1395	13.2938	13.4765	13.6088	13.5123	13.8143	13.7327	13.7377	13.4649	13.2718	13.0369	13.4873	13.7424	13.4446	13.1873	13.5325	13.7616	+	1	15.1	11.478	0	17.953	13	-0.193144	-0.427983	0.255172	-0.0426299	0.345238
Q545T7	MCG121569, isoform CRA_a	22.263	22.2833	22.273	21.8869	21.9206	21.9095	22.1215	22.1206	22.1256	21.8569	21.848	21.8848	21.543	21.5408	21.5768	21.8631	21.8582	21.8568	21.924	21.9295	21.954	21.3066	21.3132	21.3622	21.9138	21.9683	21.9198	22.2731	21.9057	22.1226	21.8632	21.5535	21.8594	21.9358	21.3273	21.934	+	9	90.4	20.594	0	323.31	1083	-0.367429	-0.150525	-0.309692	-0.0038287	-0.608503
Q9D0C0	Uncharacterized protein	16.458	16.4227	16.5459	16.611	16.677	16.6034	16.476	16.4382	16.3702	16.6513	16.6621	16.6338	17.2308	17.2703	17.2332	16.6544	16.6672	16.6326	16.7431	16.8368	16.7428	17.3836	17.4458	17.363	16.9511	16.782	16.9054	16.4755	16.6304	16.4281	16.6491	17.2448	16.6514	16.7742	17.3975	16.8795	+	8	30.5	37.563	0	51.424	72	0.154899	-0.0474226	0.595692	0.00231868	0.623243
Q3UFS3	Tyrosinase-related protein 1	11.0671	11.1967	10.548	11.0123	11.11	11.5478	10.8737	11.1896	11.0849	11.1888	11.3594	11.518	11.4585	11.6649	11.8905	11.4469	11.9361	11.5989	11.0737	11.3094	11.4718	11.3787	11.6093	12.0707	11.6541	11.7517	12.3858	10.9373	11.2234	11.0494	11.3554	11.6713	11.6606	11.285	11.6862	11.9305	+	5	18.4	60.761	0	8.9729	13	0.286097	0.11212	0.315916	0.305206	0.40125
Q05DU8	Ribonucleoside-diphosphate reductase (Fragment)	12.7562	13.214	12.917	12.9605	13.4144	12.7825	12.5829	13.4086	12.4465	13.0084	13.6603	12.9792	13.6995	13.743	13.5206	13.2459	13.6391	13.0077	13.0842	13.2627	13.0061	13.8062	14.2136	13.555	12.9946	13.5499	13.2668	12.9624	13.0524	12.8127	13.216	13.6544	13.2976	13.1177	13.8583	13.2704	+	10	25.7	86.837	0	13.444	24	0.0900385	-0.149745	0.438419	0.0815951	0.740558
Q3UF30	EF-hand domain-containing protein	19.6212	19.5956	19.6121	19.7929	19.835	19.7749	19.0595	19.1098	19.0534	19.784	19.7676	19.8003	19.8672	19.8609	19.9301	19.8476	19.8582	19.8649	19.7368	19.7516	19.763	19.3975	19.3934	19.423	19.7444	19.8192	19.6581	19.6096	19.8009	19.0742	19.784	19.8861	19.8569	19.7505	19.4046	19.7405	+	6	52.6	11.213	0	92.227	97	0.191321	-0.53537	0.102092	0.0729249	-0.345833
P08228	Superoxide dismutase [Cu-Zn]	17.3443	17.1467	17.1355	17.2919	17.1812	17.124	16.9716	16.9216	16.9905	17.0019	16.9127	16.9469	16.7417	16.7318	16.829	17.0154	16.6984	16.678	16.7752	16.7556	16.8428	16.4321	16.6034	16.6665	17.2563	16.7706	16.8435	17.2088	17.199	16.9612	16.9539	16.7675	16.7973	16.7912	16.5673	16.9568	+	8	51.9	15.942	0	46.096	53	-0.00976162	-0.247557	-0.186341	-0.156598	-0.223854
Q80SX2	C4b-binding protein alpha-chain	14.0658	13.8886	13.971	14.5551	14.5333	14.6186	14.1169	14.1433	14.0231	13.9854	13.8349	13.966	14.2268	14.1264	14.0885	14.0873	13.9143	14.139	13.9322	13.9794	13.9529	14.2074	14.1428	14.1969	14.4256	14.0263	14.2732	13.9751	14.569	14.0944	13.9287	14.1472	14.0469	13.9548	14.1824	14.2417	+	5	17.4	46.646	0	18.86	20	0.593884	0.119302	0.218506	0.118114	0.227553
A0A0R4J0V5	DNA-directed RNA polymerase subunit	12.4356	12.1436	12.3061	12.8379	12.5398	12.34	12.1713	12.0209	11.9922	12.2186	12.3115	12.1035	12.4702	12.2709	12.2742	12.3452	11.9928	12.0935	12.2171	12.3966	11.9749	12.58	12.2903	12.4373	12.9617	12.7639	12.5216	12.2951	12.5725	12.0615	12.2112	12.3384	12.1438	12.1962	12.4359	12.7491	+	7	6.1	213.48	0	15.627	16	0.277422	-0.233607	0.127191	-0.0673742	0.239662
A0A077S2U6	Lysozyme	13.4794	13.7709	13.6011	14.2105	14.2446	14.2371	13.3752	13.2481	13.2826	13.2906	13.2143	13.0948	13.4469	13.2433	13.4535	13.3741	13.5978	13.3768	13.3084	13.5143	13.2507	13.2971	13.0255	13.2812	13.8496	13.8697	13.8949	13.6171	14.2307	13.302	13.1999	13.3812	13.4496	13.3578	13.2013	13.8714	+	4	35.8	16.689	0	18.725	16	0.613599	-0.31517	0.18133	0.249662	-0.156556
Q8CD23	Uncharacterized protein	20.0123	19.9531	20.008	19.9946	19.9643	20.0331	19.7969	19.7663	19.8234	19.9527	19.946	19.976	20.4754	20.4724	20.5018	19.9753	19.9635	19.961	20.0707	20.0786	20.0968	20.748	20.8015	20.8165	19.976	19.8957	19.9741	19.9911	19.9973	19.7955	19.9582	20.4832	19.9666	20.082	20.7887	19.9486	+	35	40	76.864	0	323.31	411	0.00621879	-0.195577	0.524974	0.00835862	0.706635
Q4KML8	Cadherin 1, isoform CRA_a	17.6691	17.5941	17.7043	17.7501	17.7659	17.8271	17.4293	17.4872	17.4845	17.7418	17.6398	17.7285	18.0963	18.0301	18.0437	17.8164	17.7427	17.811	17.6781	17.6311	17.6872	18.1567	18.094	18.1171	18.0434	18.2299	18.2311	17.6558	17.781	17.467	17.7034	18.0567	17.79	17.6655	18.1226	18.1682	+	17	33	98.255	0	220.83	126	0.125179	-0.188865	0.353326	0.0866585	0.457139
Q06G06	Phospholipase A2	9.92033	8.63467	9.04968	10.1864	10.3142	10.3961	9.35729	10.001	10.2084	10.7306	10.2764	10.7323	11.0743	11.2511	10.549	9.08716	10.5295	10.5861	10.3408	10.6726	10.7867	11.1676	10.965	11.2744	10.8465	10.1742	9.81428	9.20156	10.2989	9.85557	10.5798	10.9581	10.0676	10.6	11.1356	10.2784	+	6	14.1	88.447	0	9.8853	16	1.09735	0.654009	0.378393	-0.512173	0.535608
P0DP28	Calmodulin-3	19.8277	19.7806	19.8205	19.1441	19.192	19.1952	19.4429	19.4364	19.4788	18.0488	18.0142	18.0754	17.5806	17.5187	17.6394	18.1051	18.0255	18.0555	17.5632	17.5692	17.5569	17.5059	17.5324	17.5484	17.1749	17.1807	17.1683	19.8096	19.1771	19.4527	18.0461	17.5796	18.062	17.5631	17.5289	17.1747	+	5	67.8	16.837	0	154.55	97	-0.632467	-0.356901	-0.466562	0.0159047	-0.0342114
Q3TVS6	Pept_C1 domain-containing protein	17.6155	17.6076	17.6146	17.6749	17.63	17.6216	17.5926	17.543	17.5604	17.8626	17.7743	17.8032	18.501	18.4638	18.4676	17.7662	17.7287	17.7257	17.9178	17.8631	17.8845	18.6309	18.5832	18.6257	17.4656	17.3961	17.4511	17.6126	17.6422	17.5653	17.8134	18.4775	17.7402	17.8885	18.6133	17.4376	+	13	47.8	37.319	0	97.788	130	0.0295806	-0.0472668	0.664076	-0.0731494	0.724807
A0A0A0MQC7	Microtubule-associated protein	13.2152	13.1549	13.5242	13.2174	13.1085	13.0148	13.3139	13.2114	13.3622	13.2115	13.0787	13.3082	12.8767	12.721	12.5514	13.0568	13.0006	12.8849	12.6422	12.6839	12.8789	12.5456	12.3053	12.3028	13.3944	12.9558	12.2424	13.2981	13.1136	13.2958	13.1995	12.7164	12.9808	12.735	12.3846	12.8642	+	4	11.1	76.259	0	11.551	15	-0.184535	-0.00227026	-0.483077	-0.218705	-0.350411
Q3TN39	Aamy domain-containing protein	16.9735	16.9018	17.0103	17.1362	17.1367	17.1262	16.8991	16.9319	16.9042	17.1982	17.1462	17.1931	17.903	17.8467	17.8819	17.204	17.1014	17.2101	17.411	17.375	17.4057	18.1123	18.0217	18.0985	17.2092	17.2821	17.2185	16.9619	17.133	16.9117	17.1792	17.8772	17.1718	17.3973	18.0775	17.2366	+	12	31.4	58.327	0	112.65	83	0.171181	-0.0501171	0.698032	-0.00734586	0.680219
B2RTK3	Histone H2B	20.6586	20.618	20.6555	20.484	20.4393	20.4437	20.4505	20.4164	20.4533	20.3011	20.2788	20.2766	20.3051	20.3087	20.3032	20.1593	20.134	20.1567	20.2302	20.2091	20.2555	21.0829	21.0668	21.0984	20.2306	20.1501	20.1682	20.644	20.4556	20.44	20.2855	20.3057	20.15	20.2316	21.0827	20.183	+	6	37.3	13.936	0	323.31	393	-0.188388	-0.203985	0.020174	-0.1355	0.851156
Q8C1Y3	H15 domain-containing protein	13.1371	13.4111	12.8894	12.7991	12.8669	12.7586	13.4237	13.4981	12.8202	12.2639	12.6583	12.1077	11.7716	12.275	12.0685	11.9144	12.7487	12.1875	12.2296	12.4648	12.2102	12.4038	12.2727	11.8021	11.8098	12.2685	12.4888	13.1459	12.8082	13.2473	12.3433	12.0383	12.2835	12.3015	12.1595	12.189	+	2	12.8	19.253	0	5.8764	7	-0.337691	0.10146	-0.304957	-0.0597798	-0.141972
P11031	Activated RNA polymerase II transcriptional coactivator p15	16.4898	16.4669	16.41	16.2465	16.2594	16.2574	16.3199	16.2833	16.2983	16.345	16.4482	16.3722	16.6002	16.6762	16.5067	16.292	16.3399	16.3348	16.5237	16.5241	16.4121	16.9397	16.986	16.8757	16.1844	16.2053	16.2155	16.4556	16.2544	16.3005	16.3885	16.5944	16.3222	16.4866	16.9338	16.2017	+	7	37.8	14.427	0	24.284	46	-0.201151	-0.155056	0.205889	-0.0662724	0.447146
P11087	Collagen alpha-1(I) chain	23.613	23.609	23.6282	23.4344	23.4264	23.424	23.5748	23.5622	23.5667	23.0991	23.0949	23.1109	22.6622	22.6694	22.678	23.2322	23.2279	23.2441	22.9501	22.9442	22.9478	22.8081	22.8175	22.8286	23.0957	23.0976	23.1373	23.6167	23.4282	23.5679	23.1016	22.6699	23.2347	22.9474	22.8181	23.1102	+	51	49.8	138.03	0	323.31	1668	-0.188474	-0.0488309	-0.431753	0.133106	-0.129327
Q5EBJ0	Fatty acid binding protein 3, muscle and heart	18.7233	18.696	18.7556	18.1859	18.1515	18.1983	18.5776	18.5676	18.5758	18.5172	18.4871	18.5109	18.0732	18.0537	18.134	18.2433	18.2366	18.2759	18.3896	18.3804	18.4043	17.7892	17.7912	17.8295	17.8288	17.8784	17.8361	18.725	18.1786	18.5737	18.505	18.087	18.2519	18.3914	17.8033	17.8478	+	5	36.1	14.819	0	16.49	74	-0.546428	-0.151315	-0.418059	-0.253131	-0.588155
Q71LX8	Heat shock protein 84b	21.678	21.7186	21.7045	21.7883	21.8272	21.8238	21.6386	21.6311	21.6446	21.7464	21.7469	21.7464	22.2065	22.2386	22.2035	21.7679	21.7895	21.7597	21.8543	21.8653	21.8398	22.4203	22.4299	22.4141	21.6861	21.7287	21.7453	21.7004	21.8131	21.6381	21.7466	22.2162	21.7724	21.8531	22.4214	21.72	+	14	58.7	83.28	0	323.31	1047	0.112735	-0.062284	0.469634	0.0257733	0.568314
P11881	Inositol 1,4,5-trisphosphate receptor type 1	12.272	12.2067	12.4363	11.8526	12.2886	12.1275	12.2793	12.2524	12.5188	12.6101	12.4466	12.8607	12.6189	12.6137	12.6701	12.5149	12.5832	12.6234	12.5548	12.4567	12.5033	12.7584	12.8041	12.8674	12.1642	12.5699	12.5198	12.305	12.0896	12.3502	12.6391	12.6342	12.5738	12.5049	12.8099	12.418	+	2	1.3	313.16	0.0019565	2.3635	7	-0.215393	0.0451588	-0.00490509	-0.0653115	0.305006
P12787	Cytochrome c oxidase subunit 5A, mitochondrial	15.659	15.6699	15.4902	15.3631	15.5433	15.4333	15.4542	15.5115	15.5382	15.284	15.295	15.2893	14.8311	14.9112	14.8709	15.5671	15.5766	15.3963	15.2232	15.1839	15.1832	14.7206	14.8371	14.8559	15.0981	15.3963	15.5098	15.6064	15.4466	15.5013	15.2894	14.8711	15.5133	15.1968	14.8045	15.3347	+	6	58.9	16.101	0	24.487	28	-0.159846	-0.105099	-0.418366	0.2239	-0.392219
P13020	Gelsolin	15.0855	15.155	15.1221	15.4708	15.5807	15.4104	15.2549	15.4652	15.3383	15.0649	15.043	15.1262	14.8031	14.9235	14.8375	14.9494	15.0081	14.8688	15.1146	15.2307	15.0926	14.508	14.6502	14.4854	15.8713	15.8689	15.9657	15.1209	15.4873	15.3528	15.0781	14.8547	14.9421	15.146	14.5479	15.902	+	1	53.2	85.941	0	11.403	16	0.366437	0.231914	-0.22334	-0.135979	-0.598077
P13412	Troponin I, fast skeletal muscle	21.2561	21.2432	21.2379	21.0715	21.0332	21.0365	21.3561	21.3533	21.3584	21.05	21.0814	21.0681	20.6001	20.6071	20.598	20.8763	20.8896	20.8788	21.193	21.1871	21.1782	20.4422	20.4617	20.449	21.531	21.373	21.3688	21.2457	21.0471	21.3559	21.0665	20.6017	20.8816	21.1861	20.451	21.4243	+	16	52.2	21.357	0	208.4	473	-0.198679	0.110198	-0.464782	-0.184947	-0.735127
Q547C4	MCG131749	12.881	11.6897	12.3953	11.8008	11.4397	12.0325	12.6232	12.5615	12.3793	12.7665	12.5217	12.4458	12.9501	12.4162	12.4349	12.5549	12.2102	12.3562	12.314	12.2881	12.2411	12.7174	12.3011	12.4883	11.6151	11.8995	11.4406	12.322	11.7577	12.5213	12.578	12.6004	12.3737	12.2811	12.5023	11.6517	+	2	7	41.046	0	7.3562	7	-0.56434	0.199325	0.0224533	-0.204237	0.221205
P13634	Carbonic anhydrase 1	11.6557	11.7323	10.8993	11.1238	11.417	10.4931	11.5505	11.4806	11.5952	11.9444	11.705	12.0633	12.3829	12.0178	11.4737	11.976	11.8874	11.543	11.6696	11.626	11.6247	11.5089	11.4098	11.5062	11.2207	10.8407	11.4971	11.4291	11.0113	11.5421	11.9043	11.9581	11.8021	11.6401	11.4749	11.1862	+	2	10	28.33	0	6.8526	13	-0.417846	0.112974	0.0538813	-0.102119	-0.165172
Q545I9	Protein S100	18.7823	18.7932	18.7428	18.8987	18.8963	18.8714	18.0785	18.0289	18.0506	18.6217	18.6083	18.5348	18.8836	18.8418	18.805	19.5501	19.5086	19.4887	18.7077	18.6685	18.6612	18.1391	18.1556	18.1321	17.6577	17.6967	17.6953	18.7728	18.8888	18.0527	18.5882	18.8435	19.5158	18.6791	18.1423	17.6832	+	5	36	10.051	0	8.59	40	0.11602	-0.720114	0.255234	0.927551	-0.536886
P14115	60S ribosomal protein L27a	13.8688	13.8091	14.0309	13.9268	13.8612	13.9597	14.2786	14.0963	14.1071	13.8662	13.807	13.7968	13.9972	14.0212	14.041	13.5538	13.6173	13.4533	13.8193	13.5977	13.7157	14.3303	14.1022	14.2559	13.4766	13.6609	13.4897	13.9029	13.9159	14.1606	13.8233	14.0198	13.5415	13.7109	14.2295	13.5424	+	4	23	16.605	0	5.7611	17	0.0129638	0.257707	0.196452	-0.281824	0.518543
Q5M8R8	60S acidic ribosomal protein P0	19.3146	19.3134	19.3199	19.3502	19.3698	19.3532	19.1107	19.0893	19.0528	19.4653	19.4475	19.3904	19.8892	19.8431	19.8238	19.5613	19.5664	19.5523	19.4386	19.4317	19.3885	20.0413	20.0098	20.0026	19.1714	19.2077	19.1612	19.316	19.3578	19.0843	19.4344	19.852	19.56	19.4196	20.0179	19.1801	+	16	51.7	34.216	0	207.51	350	0.0417794	-0.231722	0.417665	0.125617	0.598296
Q3U5H8	Uncharacterized protein (Fragment)	12.4902	12.443	12.5832	12.6055	13.3757	13.0206	12.3172	12.4741	12.3045	12.4337	12.4974	12.4622	12.9777	13.0064	12.5566	12.8499	12.5564	12.6734	12.6084	12.6713	12.4454	12.9221	13.0625	12.723	12.6299	13.7419	13.2485	12.5055	13.0006	12.3652	12.4644	12.8469	12.6932	12.575	12.9025	13.2068	+	6	41.7	30.197	0	14.359	20	0.495122	-0.140222	0.382482	0.228812	0.327509
Q5SZA3	Histone cluster 1, H1c	13.3828	13.4131	13.0055	13.4648	13.5424	13.1387	13.1473	13.219	13.0111	12.5546	12.933	12.9426	12.8146	13.1899	13.0379	13.3897	13.4641	13.3509	12.5715	12.6116	12.7698	12.6732	12.8438	12.7227	13.3843	13.1718	12.7553	13.2672	13.382	13.1258	12.8101	13.0141	13.4016	12.651	12.7466	13.1038	+	1	25.5	21.266	0	6.4193	8	0.114799	-0.141366	0.204095	0.591549	0.095592
P16045	Galectin-1	19.9257	19.9467	19.9382	20.0202	20.05	20.0252	19.7534	19.7408	19.7278	19.6777	19.6864	19.6704	19.4974	19.5147	19.4902	19.5094	19.5489	19.5459	19.5272	19.5403	19.5118	19.4086	19.4644	19.3686	19.2335	19.238	19.2482	19.9369	20.0318	19.7407	19.6782	19.5008	19.5347	19.5264	19.4139	19.2399	+	10	88.1	14.866	0	62.352	199	0.0949111	-0.19621	-0.177415	-0.143435	-0.112589
Q3UJ34	MCG19004	16.2857	16.3288	16.2772	16.4572	16.4189	16.4736	16.2486	16.3068	16.3117	16.7297	16.7145	16.6497	17.6059	17.5888	17.6436	16.839	16.8288	16.8228	16.8015	16.7771	16.8655	17.8204	17.8063	17.8693	16.8784	16.7722	16.878	16.2972	16.4499	16.289	16.698	17.6128	16.8302	16.8147	17.832	16.8429	+	20	55.1	46.584	0	62.414	99	0.152667	-0.0081805	0.914797	0.132243	1.0173
A0A0N4SUX5	Gamma-enolase	16.846	16.7762	16.7886	16.3297	16.4297	16.3093	17.1007	17.1235	17.0313	17.2365	17.2573	17.1452	16.8163	16.8492	16.8497	16.7524	16.8514	16.7741	17.1397	17.1181	16.9864	16.9213	16.9617	16.9342	16.1323	16.3066	16.1585	16.8036	16.3562	17.0852	17.213	16.8384	16.7926	17.0814	16.9391	16.1991	+	6	41.9	42.68	0	16.35	33	-0.447369	0.281591	-0.374606	-0.420372	-0.142354
P17563	Methanethiol oxidase	18.3855	18.4048	18.3701	18.4255	18.4731	18.4465	18.3129	18.3514	18.3393	18.5758	18.5859	18.6136	18.7833	18.7831	18.8103	18.5721	18.5737	18.5881	18.5207	18.4968	18.5371	19.0692	19.0878	19.0989	18.4899	18.5115	18.5337	18.3868	18.4483	18.3346	18.5918	18.7923	18.578	18.5182	19.0853	18.5117	+	23	60.4	52.513	0	176.58	261	0.0615185	-0.0522705	0.200501	-0.0137717	0.567083
Q91ZH2	Proliferating cell nuclear antigen	17.0242	16.8325	16.9782	17.333	17.1346	17.296	16.7239	16.5244	16.6843	17.1057	17.0049	17.0864	17.7869	17.9595	17.8381	17.2123	17.1386	17.2035	17.1755	17.2384	17.2226	17.9697	18.2247	18.0747	17.3777	17.2301	17.3525	16.945	17.2545	16.6442	17.0657	17.8615	17.1848	17.2122	18.0897	17.3201	+	12	55.2	28.845	0	58.704	109	0.309586	-0.300751	0.79583	0.119134	0.877541
P18165	Loricrin	16.1708	16.2116	16.1846	16.2354	16.1701	16.1477	15.9431	15.8463	15.7597	15.7261	15.6829	15.7091	15.4852	15.4932	15.4442	15.5355	15.6159	15.6126	15.6896	15.5521	15.6509	15.1521	15.2496	15.1865	15.9251	15.8984	15.8027	16.189	16.1844	15.8497	15.706	15.4742	15.588	15.6309	15.1961	15.8754	+	2	4.3	38.2	0	5.0848	29	-0.00463021	-0.339318	-0.231842	-0.118074	-0.434817
P18654	Ribosomal protein S6 kinase alpha-3	15.9592	16.1911	16.097	15.9794	16.1481	16.1348	15.9286	16.066	15.9628	16.2494	16.2927	16.19	16.6522	16.6241	16.7287	16.2528	16.3699	16.2564	16.3364	16.4431	16.3319	16.7834	16.8209	16.8524	16.2811	16.2507	16.3527	16.0824	16.0874	15.9858	16.244	16.6683	16.2931	16.3705	16.8189	16.2948	+	10	30.7	83.693	0	72.769	68	0.00495994	-0.0966436	0.424281	0.0490141	0.448472
Q3TTT1	Alpha-carbonic anhydrase domain-containing protein (Fragment)	13.1798	12.4236	12.948	13.0168	12.8386	13.0089	12.8909	12.6874	12.704	13.4214	13.4584	13.3226	13.9755	14.3184	14.1427	13.2907	13.4051	13.356	13.3874	13.4075	13.6658	14.2502	14.409	14.3577	13.4559	13.0726	13.2604	12.8505	12.9547	12.7607	13.4008	14.1456	13.3506	13.4869	14.3389	13.263	+	6	30.9	34.384	0	16.021	18	0.104279	-0.089746	0.744741	-0.0502285	0.852049
P19536	Cytochrome c oxidase subunit 5B, mitochondrial	15.9671	15.8233	15.8867	15.8927	15.8039	15.9272	15.4812	15.2842	15.3694	15.6222	15.4531	15.5053	15.4062	15.332	15.3446	15.5929	15.4801	15.579	15.5417	15.45	15.4331	15.3518	15.1467	15.2891	15.9177	15.9008	15.9578	15.8924	15.8746	15.3782	15.5268	15.3609	15.5507	15.4749	15.2625	15.9254	+	3	29.7	13.813	0	6.4343	27	-0.0177477	-0.514119	-0.165899	0.0238574	-0.212384
P20801	Troponin C, skeletal muscle	20.131	20.224	20.1621	19.3753	19.4264	19.3678	20.0073	20.0391	19.999	18.6299	18.6114	18.6322	17.8128	17.7404	17.8673	18.701	18.7358	18.6997	18.2087	18.1477	18.2387	17.7936	17.6883	17.7497	18.0069	17.9041	18.0515	20.1724	19.3899	20.0151	18.6245	17.8068	18.7122	18.1984	17.7439	17.9875	+	9	60.6	18.11	0	121.97	237	-0.782498	-0.157222	-0.817684	0.0876566	-0.454499
Q3U5K7	Cystatin domain-containing protein (Fragment)	16.1773	16.3299	16.4691	16.0747	16.3042	16.3288	16.0783	15.9915	15.9847	16.1041	16.0707	16.1157	15.837	15.8019	15.7214	16.2446	16.3973	16.426	15.9638	15.9046	15.9048	15.63	15.6536	15.5781	16.1824	16.0848	16.2645	16.3254	16.2359	16.0182	16.0968	15.7868	16.356	15.9244	15.6206	16.1772	+	4	43.1	15.217	0	47.259	20	-0.089525	-0.307267	-0.310034	0.259169	-0.303839
P23242	Gap junction alpha-1 protein	13.4653	13.6696	13.8429	13.3039	13.5752	13.8704	13.3406	13.4634	13.7718	13.7577	13.6108	13.619	14.3599	14.1745	14.0662	13.7669	13.8076	13.8984	13.7436	13.5415	13.7215	14.3984	14.2039	14.0575	13.4381	13.732	14.1539	13.6593	13.5832	13.5253	13.6625	14.2002	13.8243	13.6688	14.2199	13.7747	+	5	21.5	43.004	0	18.414	15	-0.0760858	-0.134	0.537717	0.161825	0.551107
Q3ULD6	DNA helicase	14.7685	14.9312	14.7986	15.1454	15.1639	15.1626	14.5557	14.5702	14.682	14.7684	14.9339	14.8235	15.4171	15.5641	15.44	14.9407	14.9669	15.0583	14.9005	15.1749	15.0257	15.7061	15.7841	15.5922	15.2572	15.2799	15.2252	14.8328	15.1573	14.6026	14.842	15.4737	14.9886	15.0337	15.6941	15.2541	+	13	25.4	91.577	0	61.978	69	0.324531	-0.230134	0.631775	0.14665	0.660406
Q3U6E4	Uncharacterized protein	19.0796	18.9702	18.9702	18.8965	18.8506	18.8128	18.5131	18.4517	18.479	18.174	18.1244	18.113	18.6832	18.5469	18.5762	17.9384	18.1154	18.1166	17.8548	17.8649	17.8861	18.6112	18.4687	18.5396	17.8073	18.0325	17.9607	19.0067	18.8533	18.4813	18.1371	18.6021	18.0568	17.8686	18.5398	17.9335	+	6	37.8	12.325	0	120.89	88	-0.153339	-0.525372	0.464957	-0.0803318	0.671194
P27048	Small nuclear ribonucleoprotein-associated protein B	16.184	16.0116	16.0286	16.3018	16.1399	16.1678	15.9225	15.7893	15.7543	15.9809	15.8078	15.8477	15.9127	15.7452	15.8117	15.943	15.8752	15.8053	15.7758	15.6672	15.6462	15.4913	15.5309	15.46	15.6089	15.6251	15.5691	16.0747	16.2032	15.822	15.8788	15.8232	15.8745	15.6964	15.4941	15.6011	+	6	25.1	23.656	0	28.098	46	0.128425	-0.25272	-0.0556542	-0.00431985	-0.202295
F6SZ47	Serine/threonine-protein kinase B-raf (Fragment)	15.6874	15.7671	15.7247	15.5621	15.5054	15.5501	15.4963	15.5387	15.4352	15.8349	15.959	15.8526	16.0625	16.1196	15.997	15.9962	16.2162	16.0783	15.751	15.888	15.7863	15.743	15.4876	15.4343	15.495	15.4923	15.5328	15.7264	15.5392	15.4901	15.8822	16.0597	16.0969	15.8084	15.555	15.5067	+	3	4.7	83.201	0.0011143	2.5742	14	-0.187212	-0.236304	0.177519	0.214757	-0.253483
Q4FK25	Proteasome subunit beta	13.0675	13.3838	13.0371	13.3571	13.5334	13.45	12.8172	12.9892	12.7327	12.1774	12.3434	12.7269	12.4895	12.4744	12.6977	12.4057	12.6698	12.669	12.8145	12.7986	12.5511	12.2353	11.8685	12.4952	13.5925	13.9133	13.6601	13.1628	13.4469	12.8464	12.4159	12.5539	12.5815	12.7214	12.1997	13.722	+	3	15.5	23.396	0	5.6995	5	0.28404	-0.316457	0.137963	0.165594	-0.521732
Q3TNY9	Biglycan	20.667	20.6645	20.608	20.6872	20.6459	20.6189	20.4401	20.4438	20.4242	20.0447	20.055	20.0644	20.0988	20.0905	20.0971	20.2325	20.2669	20.2346	19.9171	19.9484	19.8987	19.8197	19.8596	19.8421	20.2001	20.1534	20.0936	20.6465	20.6507	20.436	20.0547	20.0955	20.2447	19.9214	19.8405	20.149	+	4	57.7	41.639	0	323.31	518	0.00417538	-0.210458	0.0407511	0.189938	-0.0808943
Q3TF41	Nucleosome assembly protein 1-like 1	15.4743	15.2817	15.394	15.6657	15.5397	15.6804	15.2984	15.2041	15.2698	15.5814	15.3395	15.3899	15.9525	15.7829	16.0055	15.5938	15.4508	15.484	15.5663	15.4661	15.5112	16.114	16.042	16.1511	15.4435	15.4655	15.4569	15.3834	15.6286	15.2574	15.4369	15.9137	15.5095	15.5145	16.1024	15.4553	+	7	39.7	42.732	0	81.737	72	0.245245	-0.12592	0.476749	0.0726277	0.587854
P29788	Vitronectin	16.0389	15.9875	15.9371	16.622	16.5876	16.5511	15.8498	15.8094	15.7934	15.5823	15.6045	15.5689	15.5684	15.7587	15.5029	15.8093	15.8358	15.6257	15.5096	15.5507	15.4847	15.5355	15.5407	15.4346	15.8383	15.9428	15.7473	15.9878	16.5869	15.8176	15.5852	15.61	15.7569	15.515	15.5036	15.8428	+	7	22.8	54.848	0	43.3	56	0.599106	-0.170209	0.0247631	0.171703	-0.0113785
P30416	Peptidyl-prolyl cis-trans isomerase FKBP4	17.6916	17.6568	17.7094	17.8225	17.7589	17.8626	17.4881	17.4958	17.51	17.718	17.6944	17.7508	18.3639	18.2595	18.3319	17.8897	17.8094	17.849	17.7926	17.7339	17.7972	18.5055	18.3999	18.4808	17.7574	17.8517	17.7578	17.6859	17.8147	17.498	17.7211	18.3184	17.8494	17.7746	18.4621	17.789	+	21	52.6	51.572	0	87.719	124	0.128729	-0.187985	0.597341	0.128287	0.687522
Q3UP42	S100 calcium binding protein A9 (Calgranulin B), isoform CRA_a	15.2151	15.2779	15.2936	18.1005	18.1585	17.9698	15.1472	15.1584	15.195	14.8556	14.8156	14.8976	15.0773	15.123	15.0838	15.1931	15.2024	15.2426	15.1437	15.081	15.191	15.0031	14.9951	15.0852	15.1135	15.2279	15.2101	15.2622	18.0763	15.1669	14.8563	15.0947	15.2127	15.1386	15.0278	15.1839	+	3	30.1	13.049	0	12.84	44	2.81405	-0.0953568	0.238458	0.356448	-0.110796
Q548W7	Diazepam binding inhibitor	18.4039	18.4306	18.4004	18.5425	18.5563	18.5307	18.0596	18.0812	18.0946	18.548	18.5472	18.444	19.0131	18.9989	18.9022	18.4371	18.4394	18.465	18.6637	18.6905	18.6365	18.8042	18.7901	18.7969	18.7093	18.6997	18.737	18.4117	18.5432	18.0785	18.5131	18.9714	18.4472	18.6636	18.7971	18.7153	+	9	79.3	10	0	108.29	84	0.13152	-0.333186	0.45834	-0.0658703	0.13348
Q545M7	Parvalbumin, isoform CRA_a	18.7441	18.837	18.8097	18.1461	18.2477	18.189	18.4704	18.5004	18.4637	18.4155	18.4549	18.4447	18.1051	18.1517	18.1471	18.1575	18.1683	18.217	18.4053	18.4249	18.4291	17.9014	17.924	17.9736	18.1564	18.2388	18.1575	18.7969	18.1943	18.4782	18.4384	18.1346	18.1809	18.4198	17.933	18.1843	+	10	77.3	11.93	0	157.22	188	-0.602675	-0.318758	-0.303733	-0.257446	-0.486771
Q545F0	MCG3124, isoform CRA_b	15.7694	15.5531	15.7376	15.8669	15.7033	15.9378	15.6104	15.5882	15.689	16.1425	16.0163	16.2697	16.1807	16.1188	16.2674	16.2067	16.1049	16.3354	16.1885	16.1124	16.2689	16.0823	15.992	16.1118	15.9108	15.8706	15.8237	15.6867	15.836	15.6292	16.1428	16.189	16.2157	16.1899	16.0621	15.8684	+	3	35.7	12.504	0	20.007	75	0.149312	-0.0574759	0.0461305	0.0728467	-0.127856
P35283	Ras-related protein Rab-12	11.0579	11.3524	11.4273	11.7782	11.1367	11.5359	11.9499	11.6713	11.4902	12.0639	11.8565	11.6964	11.9999	11.6977	11.6739	12.0553	11.5654	11.675	11.8669	11.6015	11.8266	12.2158	11.7637	11.965	11.3013	10.5257	11.1114	11.2792	11.4836	11.7038	11.8723	11.7905	11.7652	11.765	11.9815	10.9794	+	1	4.5	27.328	0.00089485	2.6137	5	0.204403	0.424617	-0.0817979	-0.107076	0.216487
Q3T9Y9	Uncharacterized protein (Fragment)	13.5846	13.6441	13.8099	13.6864	13.7671	13.7469	13.5313	13.9392	13.7875	13.9565	13.9539	14.1711	14.2816	14.4607	14.3935	13.8445	13.9449	14.0813	13.9691	14.1433	14.1828	14.4734	14.5074	14.689	13.7698	13.9312	13.6573	13.6795	13.7335	13.7527	14.0272	14.3786	13.9569	14.0984	14.5566	13.7861	+	7	28.1	28.631	0	16.177	34	0.0539581	0.073131	0.351409	-0.070262	0.458218
E9QAS9	Synaptic functional regulator FMR1	13.6793	13.6809	13.6355	13.9237	13.9427	13.6457	13.4774	13.4256	13.3129	13.6631	13.5591	13.4618	13.9362	13.8227	13.263	13.8316	13.6296	13.3354	13.6573	13.6488	13.23	13.8157	13.8059	13.7623	14.0818	13.9587	14.0778	13.6652	13.8374	13.4053	13.5613	13.674	13.5988	13.512	13.7946	14.0394	+	6	16.8	65.918	0	20.777	28	0.172134	-0.259901	0.112646	0.0375045	0.282604
A0A1B0GSF7	60S ribosomal protein L18	12.6196	12.5124	12.9497	12.8772	12.5871	12.451	12.3583	12.391	12.4483	11.9836	12.0541	11.8906	12.2749	12.1833	12.168	11.9123	12.2656	12.105	11.8495	11.8866	11.9127	12.7708	12.7359	12.6031	12.0045	12.2305	12.4371	12.6939	12.6384	12.3992	11.9761	12.2087	12.0943	11.8829	12.7032	12.224	+	1	9.6	15.245	0.00024444	3.5755	9	-0.0554569	-0.294695	0.232627	0.118184	0.820309
P37889	Fibulin-2	14.9941	15.0486	15.0483	15.4126	15.4742	15.4592	14.9549	15.2153	15.0271	14.7388	14.9107	14.8047	14.9292	14.8291	14.8031	14.8757	15.0416	14.847	14.9148	14.9531	14.854	14.8272	14.7598	14.6964	14.9676	15.168	15.2604	15.0304	15.4487	15.0658	14.8181	14.8538	14.9215	14.9073	14.7611	15.132	+	6	7.6	131.83	0	18.208	14	0.418312	0.035398	0.0357281	0.103403	-0.146196
P39053	Dynamin-1	16.9304	16.3583	16.8531	16.8685	16.3861	16.7913	16.9076	16.5046	16.833	16.2798	16.1467	16.2699	16.1189	16.0668	16.1029	16.5202	16.2694	16.396	16.1945	16.1417	16.1774	16.1417	16.057	16.1291	16.0692	16.3106	16.1475	16.7139	16.682	16.7484	16.2321	16.0962	16.3952	16.1712	16.1093	16.1758	+	15	36.6	97.802	0	70.635	85	-0.0319425	0.0345238	-0.135961	0.163058	-0.061935
P40240	CD9 antigen	17.5278	17.4698	17.4827	17.2111	17.2073	17.1662	17.4041	17.3338	17.2903	17.5934	17.5071	17.5692	17.6136	17.5372	17.5433	17.7908	17.7118	17.6827	17.4271	17.3831	17.3447	17.6618	17.6172	17.6132	17.0747	17.1354	17.0168	17.4934	17.1949	17.3427	17.5566	17.5647	17.7285	17.385	17.6308	17.0757	+	5	26.5	25.258	0	62.688	114	-0.298559	-0.150693	0.00814435	0.171884	0.245792
P42128	Forkhead box protein K1	14.2543	14.2017	13.8449	14.5153	14.4712	14.2688	13.8441	14.0376	13.6281	14.1704	14.1006	13.8121	14.3912	14.4313	14.1968	14.3061	14.3425	14.1708	14.1643	14.2268	13.9324	14.3264	14.5249	14.028	14.7667	14.5355	14.5283	14.1003	14.4184	13.8366	14.0277	14.3398	14.2731	14.1078	14.2931	14.6102	+	3	6.1	74.919	0	22.262	13	0.318127	-0.26371	0.312097	0.24543	0.185274
P43274	Histone H1.4	14.5652	14.3825	14.5021	14.5471	14.5928	14.5295	14.3473	14.2869	14.3424	14.1059	14.1331	14.125	14.0984	14.1406	14.0895	14.6081	14.5199	14.4425	14.0092	14.1665	13.9052	13.6001	13.5689	13.6237	14.1073	14.2413	14.2236	14.4833	14.5565	14.3255	14.1214	14.1095	14.5235	14.027	13.5975	14.1908	+	2	27.9	21.977	0	15.262	14	0.0732074	-0.157737	-0.0118656	0.402141	-0.429415
P43275	Histone H1.1	12.3238	11.9649	12.5584	12.2609	12.1546	12.5695	11.8612	11.3036	12.1216	11.4432	11.069	11.7294	11.9763	11.4918	11.8219	12.0601	12.0279	12.474	11.1608	10.8958	11.3005	11.3272	11.1122	11.5493	11.8431	11.1293	11.5881	12.2824	12.3283	11.7621	11.4139	11.7634	12.1873	11.119	11.3296	11.5202	+	1	17.4	21.785	0	14.895	3	0.0459075	-0.520286	0.349479	0.773457	0.210592
Q1WWK3	Hist1h1b protein (Fragment)	14.576	14.4361	14.5347	14.5817	14.4458	14.4983	14.4882	14.3284	14.372	13.9617	14.0387	13.896	13.8493	14.0427	13.9012	14.1804	14.0827	14.1301	13.8835	13.8593	13.7521	13.8412	13.8672	13.6979	14.1475	14.37	14.3511	14.5156	14.5086	14.3962	13.9655	13.931	14.131	13.8316	13.8021	14.2896	+	3	21.2	22.445	0	14.827	12	-0.00700645	-0.119395	-0.0344184	0.165587	-0.0295237
P43277	Histone H1.3	16.1794	15.8873	16.0923	16.3906	16.1311	16.2946	15.8685	15.834	15.6766	15.3154	15.4188	15.4172	15.5232	15.4592	15.5246	15.875	15.6635	15.9276	15.2288	15.1929	15.1864	15.2053	15.2116	15.3092	15.9842	15.6362	15.8377	16.053	16.2721	15.793	15.3838	15.5023	15.822	15.2027	15.242	15.8194	+	1	27.6	22.099	0	24.865	43	0.21914	-0.259948	0.118519	0.438233	0.0393433
P46412	Glutathione peroxidase 3	17.5601	17.5576	17.4635	17.5394	17.5608	17.5235	17.9397	17.9684	17.9155	17.8253	17.843	17.7248	17.511	17.5189	17.421	17.6682	17.6428	17.5686	17.651	17.6985	17.5864	17.4641	17.4794	17.4365	17.2218	17.1513	17.1689	17.5271	17.5413	17.9412	17.7977	17.4836	17.6265	17.6453	17.46	17.1807	+	5	24.8	25.424	0	40.166	96	0.0141718	0.414121	-0.314023	-0.171131	-0.185366
P46938	Transcriptional coactivator YAP1	13.0239	12.9568	12.8315	13.121	13.1784	12.9206	12.9567	12.7726	12.8469	13.0092	13.1955	12.7154	12.9162	13.0747	12.7289	12.9908	12.6052	12.5222	12.9841	12.9408	12.7228	13.1856	12.9947	12.948	13.4687	13.629	13.4554	12.9374	13.0734	12.8587	12.9734	12.9066	12.7061	12.8826	13.0428	13.5177	+	4	21.7	52.383	0	25.73	29	0.135962	-0.0786586	-0.0667461	-0.267308	0.1602
Q58E35	MCG10168	15.8027	15.7546	15.6778	16.14	16.0778	16.1225	15.2203	15.1682	15.2381	15.6371	15.7097	15.6749	15.8329	15.7625	15.6967	16.088	16.0308	15.9926	15.6678	15.6308	15.6393	15.6153	15.5956	15.4985	15.6522	15.7508	15.7188	15.745	16.1135	15.2089	15.6739	15.7641	16.0371	15.646	15.5698	15.7073	+	2	74.6	11.475	0	63.903	81	0.36844	-0.53612	0.0902099	0.363248	-0.0761323
P47963	60S ribosomal protein L13	16.5764	16.6444	16.6939	16.681	16.787	16.7916	16.3498	16.419	16.384	15.8804	15.8807	15.9315	15.9728	16.0915	16.0943	16.2283	16.2071	16.2454	15.7006	15.7094	15.701	16.0638	16.1732	16.1858	16.1877	16.1525	16.2993	16.6382	16.7532	16.3843	15.8975	16.0529	16.2269	15.7037	16.141	16.2132	+	7	28.9	24.305	0	65.692	44	0.114952	-0.253958	0.155349	0.32943	0.437279
Q6ZWZ4	60S ribosomal protein L36	14.9515	14.9931	14.7037	14.9501	14.7599	14.5932	14.6341	14.4922	14.3409	14.3542	14.0703	14.093	14.6586	14.572	14.2701	14.7004	14.7908	14.8839	14.2383	14.1283	13.9286	14.8333	14.7556	14.6845	14.4027	14.3618	14.2372	14.8828	14.7677	14.4891	14.1725	14.5002	14.7917	14.0984	14.7578	14.3339	+	2	18.1	12.254	0.0002445	3.5813	17	-0.115004	-0.393674	0.327691	0.619166	0.659401
P47968	Ribose-5-phosphate isomerase	12.4962	12.5398	12.5391	12.6283	12.456	12.5846	12.0414	12.1773	11.8162	12.5299	12.3719	12.5109	12.183	12.3146	12.2284	12.4789	12.455	12.4149	12.2276	12.1294	12.26	12.3049	12.2937	12.4906	12.4648	12.7043	12.7123	12.525	12.5563	12.0116	12.4709	12.242	12.4496	12.2057	12.3631	12.6271	+	2	10.9	32.45	0	7.0951	12	0.0312353	-0.513417	-0.228862	-0.0212854	0.157424
A0A1Y7VJ48	Tubulin-specific chaperone A	14.5632	14.3502	14.452	14.828	14.8518	14.7624	14.2934	14.1775	14.2086	14.4207	14.1835	14.0894	14.4878	14.5417	14.4549	14.6032	14.0872	14.4012	14.4504	14.1688	14.3974	14.5583	14.4276	14.5301	14.8815	15.0385	14.7967	14.4551	14.8141	14.2265	14.2312	14.4948	14.3638	14.3388	14.5053	14.9056	+	4	60.7	9.9271	0	6.1767	18	0.358945	-0.228662	0.263591	0.132647	0.16648
P48771	Cytochrome c oxidase subunit 7A2, mitochondrial	12.9509	12.7885	12.6817	12.8779	12.985	12.7856	12.338	12.2384	12.6707	12.7603	12.4611	12.5915	13.0735	12.8	13.0197	13.1864	13.0957	12.9898	12.6399	12.4705	12.648	12.4325	12.3838	12.7531	13.3075	13.1923	12.8396	12.807	12.8828	12.4157	12.6043	12.9644	13.0907	12.5861	12.5231	13.1131	+	1	15.7	9.2908	0.00068744	2.8443	4	0.0757801	-0.391372	0.360119	0.486372	-0.0629936
P48962	ADP/ATP translocase 1	21.1124	21.0902	21.112	20.6977	20.6721	20.7096	21.0545	21.0241	21.029	21.0805	21.0622	21.0703	20.587	20.5688	20.5831	21.1073	21.1023	21.1015	20.8148	20.7884	20.7915	20.1443	20.1449	20.1257	20.4718	20.4613	20.4993	21.1049	20.6931	21.0359	21.071	20.5796	21.1037	20.7982	20.1383	20.4775	+	12	62.8	32.904	0	211.51	444	-0.411751	-0.0689814	-0.491354	0.032725	-0.659916
Q9EQ58	Involucrin (Fragment)	12.4434	11.9143	12.1286	12.2107	12.1328	12.0167	12.6661	12.0113	12.2682	12.3193	12.2341	12.0782	13.3424	13.2837	13.1046	12.4206	12.1701	11.9074	11.8093	12.3326	12.2198	13.231	13.2992	13.2523	12.0865	11.9114	11.9334	12.1621	12.1201	12.3152	12.2106	13.2436	12.166	12.1206	13.2608	11.9771	+	2	10.5	34.927	0	12.591	6	-0.0420184	0.153118	1.03303	-0.0445395	1.14027
Q9D077	DNA helicase	13.9995	13.7716	13.8857	14.3963	14.1229	14.1896	13.279	13.3403	13.3577	13.8457	13.7984	13.8443	14.652	14.4559	14.5349	14.0443	13.9953	14.0636	13.9361	13.8249	13.9865	14.7063	14.4734	14.379	14.1707	14.0198	14.2225	13.8856	14.2363	13.3257	13.8295	14.5476	14.0344	13.9158	14.5196	14.1377	+	8	16.2	96.764	0	32.657	32	0.350681	-0.559902	0.718102	0.204931	0.60374
P49718	DNA replication licensing factor MCM5	12.9804	13.1742	13.3506	13.3416	13.4305	13.3808	12.7864	13.1492	13.0173	13.1155	13.2514	13.0756	13.5092	13.8201	13.4344	13.23	13.1724	13.3817	12.8313	13.3673	13.2816	13.5951	13.5977	13.5254	13.4949	13.6946	13.628	13.1684	13.3843	12.9843	13.1475	13.5879	13.2613	13.1601	13.5727	13.6059	+	5	12	82.406	0	14.791	16	0.215863	-0.184103	0.440428	0.113866	0.412648
Q3TF14	Adenosylhomocysteinase	19.5105	19.5056	19.5277	19.5429	19.5534	19.5543	19.3108	19.3127	19.3492	19.6423	19.6326	19.6406	20.0722	20.1046	20.0868	19.7113	19.7762	19.745	19.7075	19.7117	19.7203	20.2437	20.2586	20.271	19.6757	19.685	19.6617	19.5146	19.5502	19.3243	19.6385	20.0879	19.7442	19.7132	20.2578	19.6741	+	23	58.8	47.688	0	212.95	356	0.0355722	-0.19035	0.449387	0.105677	0.544587
B2RWQ7	Arsb protein	12.7386	12.7846	12.9197	12.9343	12.8935	12.9579	12.644	12.5147	12.3764	12.5823	12.4277	12.4552	12.4326	12.1113	12.5305	12.759	12.5836	12.7176	12.5942	12.2093	12.3217	12.5202	12.4955	12.6178	13.2115	13.2075	13.0678	12.8143	12.9286	12.5117	12.4884	12.3581	12.6868	12.3751	12.5445	13.1623	+	1	2.6	47.919	0.0032942	1.8354	4	0.114282	-0.302561	-0.130294	0.198354	0.169457
Q9CWR5	Serine hydroxymethyltransferase	15.339	15.279	15.2987	15.4861	15.3551	15.3692	15.1303	14.9759	15.1716	15.5693	15.3633	15.4684	16.148	16.0429	15.9504	15.6985	15.5241	15.6125	15.608	15.5607	15.5579	16.3013	16.1582	16.178	15.4559	15.5232	15.4232	15.3056	15.4035	15.0926	15.467	16.0471	15.6117	15.5755	16.2125	15.4674	+	8	28	52.63	0	49.964	52	0.0979336	-0.212966	0.58012	0.144742	0.637001
P50462	Cysteine and glycine-rich protein 3	17.0909	17.249	17.0717	17.0505	17.1986	16.9664	17.1622	17.2661	17.0916	16.9759	16.9915	16.8473	16.5896	16.6472	16.4569	16.7461	16.8301	16.8242	16.968	17.0224	16.8993	16.4237	16.4255	16.3348	17.0464	17.256	17.0449	17.1372	17.0718	17.1733	16.9382	16.5646	16.8001	16.9632	16.3947	17.1158	+	7	44.3	20.895	0	176.66	45	-0.06535	0.0361517	-0.373645	-0.138086	-0.568575
P50543	Protein S100-A11	14.9637	14.9722	15.0372	15.4733	15.4662	15.4053	14.8231	14.8119	14.8747	15.2679	15.2977	15.2094	15.397	15.4401	15.4145	15.0242	15.1274	15.0477	15.4726	15.4379	15.4117	15.1174	14.9916	15.0232	14.2945	14.3932	14.5036	14.991	15.4483	14.8365	15.2583	15.4172	15.0664	15.4408	15.0441	14.3971	+	3	34.7	11.083	0	30.661	69	0.457248	-0.154503	0.158865	-0.191887	-0.396688
Q3TGU7	Proliferation-associated 2G4	18.2716	18.3391	18.3068	18.4655	18.4731	18.4664	18.1311	18.3136	18.1328	18.3552	18.4289	18.3589	18.8515	18.856	18.9361	18.4196	18.4371	18.4634	18.3877	18.4307	18.3992	19.0492	18.9896	19.0907	18.7729	18.5908	18.6584	18.3058	18.4683	18.1925	18.381	18.8812	18.44	18.4059	19.0432	18.674	+	22	55.1	43.698	0	153.33	182	0.162512	-0.113303	0.500173	0.0589943	0.637327
P51637	Caveolin-3	14.2922	14.4852	14.3171	13.9245	14.1312	14.2562	14.7088	14.7838	14.8801	14.8115	14.7918	14.6886	14.7168	14.5268	14.5102	14.5394	14.3838	14.6606	14.7522	14.6742	14.6997	14.7578	14.5988	14.596	13.6966	13.8358	13.8408	14.3648	14.104	14.7909	14.764	14.5846	14.5279	14.7087	14.6509	13.7911	+	2	19.9	17.358	0	5.4796	10	-0.260823	0.426051	-0.179377	-0.236047	-0.0578224
P52432	DNA-directed RNA polymerases I and III subunit RPAC1	11.3192	11.4307	11.7088	11.4857	11.7016	11.958	11.3479	11.3283	11.5183	11.2867	11.9521	11.8167	12.3593	12.1965	12.3062	12.0447	11.7539	12.0214	11.9961	11.8989	12.238	12.3642	12.1422	12.5509	12.0755	12.3689	12.2912	11.4862	11.7151	11.3982	11.6852	12.2874	11.94	12.0444	12.3524	12.2452	+	4	20.2	39.106	0	5.7169	16	0.228912	-0.0880231	0.602168	0.254798	0.308051
Q5SUC8	Uridine phosphorylase	11.7938	11.1238	11.3061	12.3236	11.7412	11.9184	11.5824	11.4401	11.9354	11.0585	11.4251	11.3123	11.3383	11.5363	11.6483	11.372	10.7996	11.2236	11.7877	11.3737	11.5351	11.296	12.1232	11.4094	12.3038	12.076	12.359	11.4079	11.9944	11.6526	11.2653	11.5076	11.1318	11.5655	11.6095	12.2463	+	2	18.6	34.086	0	5.507	6	0.586481	0.24475	0.24235	-0.133509	0.0440068
Q544L9	Ephrin B1, isoform CRA_a	14.1224	14.0161	14.0982	14.2234	14.2011	14.158	13.6855	13.8555	13.6857	14.0491	14.0504	14.1119	14.4514	14.5211	14.4599	14.2352	14.1425	14.1615	13.968	14.0008	13.9872	14.5785	14.5501	14.5243	14.4662	14.4145	14.6269	14.0789	14.1942	13.7422	14.0705	14.4775	14.1797	13.9853	14.551	14.5025	+	4	13	37.859	0	10.643	13	0.115258	-0.336682	0.407022	0.109258	0.565661
Q8BPS5	Uncharacterized protein	15.8831	15.7363	15.7379	15.608	15.4896	15.524	15.8102	15.7845	15.7857	15.829	15.806	15.7653	15.7528	15.6918	15.7318	15.8139	15.8909	15.8442	15.7726	15.635	15.6123	15.7256	15.8419	15.6731	15.1621	14.9851	15.2446	15.7857	15.5405	15.7935	15.8001	15.7255	15.8497	15.6733	15.7469	15.1306	+	3	14	38.157	0	25.05	18	-0.245229	0.00771407	-0.0746479	0.0495284	0.0735599
Q3U5V2	Uncharacterized protein	11.6611	11.2468	11.3352	11.6442	11.3579	11.4049	10.956	11.0361	10.9207	11.9616	11.6445	11.3895	12.3515	12.2008	11.7916	11.3228	11.4394	10.9166	11.4832	11.8839	11.5407	12.1815	12.0149	12.1293	11.8007	11.4923	10.9401	11.4144	11.469	10.971	11.6652	12.1146	11.2263	11.6359	12.1086	11.411	+	1	33.3	18.871	0	11.199	3	0.0546152	-0.443434	0.449434	-0.438931	0.472609
Q8C2N9	DNA mismatch repair protein	12.408	12.4449	12.1287	12.1077	12.6374	12.1615	11.9219	12.566	12.2324	12.3261	12.4811	12.1071	12.7634	12.6822	12.4829	12.2103	12.4671	12.3787	12.1642	12.3797	12.3279	12.8756	12.9909	12.8426	12.1754	12.674	12.2945	12.3272	12.3022	12.2401	12.3048	12.6428	12.3521	12.2906	12.903	12.3813	+	4	4.2	150.98	0	6.8052	12	-0.0249918	-0.0870929	0.338048	0.0472574	0.612445
A0A0D4BT98	Microfibril-associated glycoprotein 1D	15.0365	15.1607	15.153	15.1508	15.2902	15.4969	15.0127	15.3828	15.1718	14.7658	14.9371	14.8715	14.5771	14.7368	14.6771	14.7715	14.9036	14.6508	14.7983	15.0698	14.7406	14.6405	14.9396	14.6393	15.3333	15.3507	15.559	15.1167	15.3127	15.1891	14.8582	14.6637	14.7753	14.8696	14.7398	15.4143	+	2	28.4	11.503	0	32.678	26	0.195921	0.0723255	-0.194507	-0.082868	-0.129803
A2A5V3	SH3 domain-binding protein 1	14.7977	14.5399	14.635	15.0962	14.7628	14.9771	14.6865	14.2787	14.5851	14.7894	14.6615	14.8337	14.9714	14.8332	14.9031	14.7625	14.5975	14.8044	14.7874	14.5829	14.8129	14.9662	14.7359	14.9089	15.2403	14.9763	15.1183	14.6575	14.9454	14.5167	14.7615	14.9026	14.7215	14.7277	14.8703	15.1116	+	7	16.3	64.462	0	32.341	34	0.28786	-0.140781	0.14104	-0.0400639	0.142629
Q6PEU5	Desmocollin 2	16.1751	16.2052	16.2774	16.2261	16.267	16.2889	16.2415	16.3069	16.3041	16.4144	16.4601	16.5341	16.8317	16.8996	16.8814	16.3943	16.412	16.4154	16.5927	16.6611	16.7058	16.9044	16.9866	16.9611	16.7731	16.8554	16.8683	16.2193	16.2607	16.2842	16.4695	16.8709	16.4072	16.6532	16.9507	16.8323	+	12	19.6	93.955	0	59.991	44	0.0414056	0.064917	0.401372	-0.0623188	0.297485
A0A1Y7VLP0	ATP synthase subunit ATP5MPL, mitochondrial (Fragment)	14.416	14.4119	14.4636	14.176	14.1305	14.2906	14.6463	14.81	14.7694	14.4247	14.7468	14.4781	14.3379	14.3935	14.4167	14.2845	14.4756	14.3166	14.427	14.5825	14.5786	14.3851	14.23	14.4778	13.9201	14.1839	13.9649	14.4305	14.1991	14.7419	14.5499	14.3827	14.3589	14.5294	14.3643	14.023	+	1	14	6.5608	0.0027174	1.9643	17	-0.231424	0.31143	-0.167176	-0.191017	-0.165091
Q9JL08	Protein S100 (Fragment)	11.1721	11.3741	11.4792	11.0616	10.9242	10.8775	10.8299	10.8798	11.0423	10.8177	10.6165	11.089	11.0554	10.7452	10.9193	11.2852	11.3442	10.9117	10.8764	10.5274	10.7078	10.1997	10.4226	10.1805	9.81802	9.9762	9.81513	11.3418	10.9545	10.9173	10.8411	10.9067	11.1803	10.7039	10.2676	9.86978	+	3	31.6	8.8628	0	11.686	7	-0.387348	-0.424498	0.0655705	0.339252	-0.436263
Q3UDP9	Solute carrier family 16 (Monocarboxylic acid transporters), member 3, isoform CRA_a	12.4591	12.5201	12.6655	12.2826	11.855	11.9982	12.4091	12.1736	12.1332	12.1782	12.0656	12.4354	11.9094	11.9443	11.8091	12.7265	12.5008	12.4146	12.3794	11.763	12.1043	11.7202	11.5696	11.7361	11.6182	11.8925	12.2935	12.5482	12.0453	12.2387	12.2264	11.8876	12.5473	12.0822	11.6753	11.9347	+	1	3.4	50.373	0	10.168	3	-0.502988	-0.309591	-0.338827	0.320917	-0.406892
P58044	Isopentenyl-diphosphate Delta-isomerase 1	15.2083	15.0792	15.0686	15.2471	15.2418	15.079	15.2714	15.0863	14.9556	15.2964	15.3423	15.2821	15.5339	15.546	15.4712	15.3345	15.4564	15.3976	15.2352	15.0583	15.0714	15.6454	15.5122	15.5119	15.0583	14.7598	14.4489	15.1187	15.1893	15.1045	15.3069	15.5171	15.3962	15.1217	15.5565	14.7557	+	10	44.5	26.289	0	26.774	78	0.070609	-0.0142303	0.210154	0.0892661	0.434859
P58252	Elongation factor 2	21.191	21.2062	21.1878	21.2874	21.2977	21.2883	21.1327	21.0974	21.1123	21.3632	21.3451	21.3569	21.798	21.7975	21.7973	21.3605	21.375	21.3648	21.4367	21.4338	21.4315	21.9716	21.9665	21.9692	21.2469	21.2458	21.2334	21.195	21.2912	21.1142	21.3551	21.7976	21.3668	21.434	21.9691	21.242	+	1	64.8	95.313	0	323.31	1232	0.0961776	-0.0808413	0.442542	0.011671	0.535125
A0A1S6GWK5	GCFC domain-containing protein	15.6275	15.6079	15.6901	15.5205	15.7685	15.5508	15.5014	15.5935	15.5224	15.696	15.7652	15.7439	15.271	15.3089	15.1802	15.4102	15.3264	15.388	15.5458	15.741	15.6177	14.9239	15.1222	14.9396	15.3462	15.2674	15.4533	15.6418	15.6133	15.5391	15.735	15.2534	15.3749	15.6348	14.9952	15.3556	+	3	6.4	109.92	0.0029167	1.9339	7	-0.0285674	-0.102762	-0.481642	-0.360137	-0.639603
Q8C076	Uncharacterized protein	15.4105	15.4309	15.1502	15.0491	15.1705	14.7737	14.3801	14.2434	14.2223	14.886	14.8163	14.6309	14.8919	14.9876	14.6529	15.6461	15.6208	15.2983	14.6048	14.4526	14.4663	14.6549	14.6684	14.4459	14.8585	14.8987	14.4098	15.3305	14.9977	14.282	14.7777	14.8441	15.5217	14.5079	14.5897	14.7224	+	2	3.9	70.526	0.00089686	2.6405	5	-0.332788	-1.04858	0.0664425	0.74403	0.0817949
Q4W4Z0	Sterol-responsive protein	8.49546	10.5062	9.85378	9.09196	9.97078	10.0472	9.55424	10.0141	10.6148	10.2592	10.4455	11.6119	10.8186	11.3349	12.0059	10.0282	10.9201	12.1616	10.8671	10.5342	10.3146	10.8872	11.2025	11.6995	8.31078	9.50306	10.5528	9.61848	9.70332	10.061	10.7722	11.3865	11.0366	10.5719	11.2631	9.45555	+	3	10.2	55.728	0	5.893	14	0.0848461	0.442561	0.614271	0.26445	0.691117
D3YUW7	Cingulin	17.1089	16.7267	15.8165	16.545	16.1829	15.6764	14.678	14.9341	14.9578	15.5463	15.4825	15.3652	15.6195	15.5192	15.5435	16.88	16.5312	15.991	15.1969	15.2652	15.287	15.0186	15.0862	15.366	16.9344	16.543	15.9451	16.5507	16.1348	14.8566	15.4647	15.5607	16.4674	15.2497	15.1569	16.4742	+	7	7.7	135.74	0	14.257	29	-0.415937	-1.69407	0.096048	1.00278	-0.0928134
A0A1W2P7L7	Splicing factor 3B subunit 6 (Fragment)	14.914	14.6789	14.6331	14.8377	14.6854	14.8914	14.2286	14.2799	14.2927	14.6858	14.6345	14.7029	15.0138	14.9902	15.0704	14.9368	14.8935	14.8283	14.7384	14.6842	14.802	15.0251	15.0771	15.0632	14.4553	14.4179	14.6105	14.742	14.8049	14.2671	14.6744	15.0248	14.8862	14.7415	15.0551	14.4946	+	2	23.4	13.037	0	7.9211	19	0.0628461	-0.474927	0.350401	0.211775	0.313609
G5E8T0	DnaJ (Hsp40) homolog, subfamily C, member 5, isoform CRA_b	13.0145	13.0803	12.9393	13.0409	12.7601	12.8616	12.9518	12.7519	13.0974	13.357	13.3178	13.2224	13.626	13.4434	13.5917	13.2112	12.8904	13.2821	13.2523	13.2759	13.0791	13.6954	13.3875	13.4143	12.5858	12.163	12.592	13.0114	12.8875	12.9337	13.299	13.5537	13.1279	13.2024	13.4991	12.4469	+	2	25.1	18.753	0	13.802	12	-0.123855	-0.0777199	0.254636	-0.171164	0.296667
Q8R3P3	1810006K21Rik protein	10.0714	9.80387	9.89253	10.2172	9.93812	10.2685	10.6517	10.275	10.9518	10.0351	10.4519	10.608	9.89879	10.1577	10.283	9.55779	10.0415	10.1238	10.2233	9.77945	10.3423	10.1241	10.0711	9.80476	10.6459	10.4581	10.434	9.92259	10.1412	10.6262	10.365	10.1131	9.90771	10.115	9.99997	10.5127	+	1	16.7	5.4524	0.0040104	1.5375	9	0.218652	0.703567	-0.251856	-0.457297	-0.115042
Q5BLJ9	60S ribosomal protein L27	15.747	15.7253	15.658	15.3589	15.4019	15.3367	15.5592	15.5758	15.5974	15.4849	15.3888	15.296	15.6147	15.5975	15.536	15.3881	15.4692	15.4039	15.3609	15.4712	15.323	16.2248	16.2061	16.1042	15.0587	15.0195	14.9774	15.7101	15.3658	15.5774	15.3899	15.5827	15.4204	15.385	16.1783	15.0185	+	5	35.3	15.798	0	14.205	31	-0.344315	-0.132684	0.192869	0.0305452	0.793346
Q542M2	Coatomer protein complex, subunit zeta 1, isoform CRA_c	15.324	15.3276	15.309	15.6575	15.6425	15.648	14.7677	14.9155	14.6691	14.8022	14.9883	14.7993	15.2507	15.2435	15.2841	15.3336	15.2525	15.3148	15.0076	15.0935	15.0436	15.0299	15.1208	15.0838	15.4942	15.3638	15.5068	15.3202	15.6494	14.7841	14.8633	15.2594	15.3003	15.0483	15.0782	15.4549	+	4	29.4	20.198	0	50.332	25	0.329134	-0.536133	0.396148	0.437036	0.0298924
D3YVU0	Ubiquitin carboxyl-terminal hydrolase 46	11.7334	11.9847	12.0973	11.7754	11.8464	11.8101	11.871	11.7541	11.7803	11.9923	12.3583	12.126	12.064	11.8732	12.1524	12.1728	12.076	12.4003	11.7281	12.1434	12.0274	11.9366	12.2941	12.2993	11.4706	11.6349	11.7309	11.9385	11.8107	11.8018	12.1589	12.0299	12.2164	11.9663	12.1767	11.6121	+	2	7.7	39.499	0.00025667	4.275	6	-0.127816	-0.136674	-0.129015	0.0574922	0.210386
P62071	Ras-related protein R-Ras2	14.3616	14.8233	14.5962	14.2566	14.3802	14.2432	13.9838	13.899	13.8527	14.2748	14.2234	14.2808	14.1687	14.261	14.2549	14.56	14.8829	14.7656	14.082	14.1211	14.1048	14.1262	14.0081	14.1302	14.0199	14.3239	14.1334	14.5937	14.2933	13.9118	14.2596	14.2282	14.7362	14.1026	14.0882	14.159	+	3	26.5	23.399	0.00025893	4.4044	10	-0.300374	-0.681887	-0.0314077	0.476545	-0.0144741
A0A1W2P756	Mitochondrial import inner membrane translocase subunit Tim13	10.544	10.3738	9.96798	10.9884	10.2092	10.2496	9.86488	9.50133	9.31423	10.6458	10.1745	9.80455	11.6066	10.7511	10.4948	12.367	11.3302	11.2303	11.108	10.3974	10.2978	11.1421	10.1075	10.1227	11.1993	10.4337	10.0323	10.2953	10.4824	9.56015	10.2083	10.9509	11.6425	10.6011	10.4574	10.5551	+	1	21.3	7.8048	0.00025517	4.1733	3	0.187121	-0.735121	0.742586	1.43424	-0.143628
Q4FZE6	40S ribosomal protein S7	17.7623	17.7944	17.7691	17.8399	17.8716	17.8617	17.6649	17.6138	17.6333	17.7215	17.7753	17.7584	18.1847	18.2125	18.1986	17.6957	17.7909	17.6878	17.7548	17.7956	17.7965	18.4695	18.4734	18.5343	17.7095	17.7312	17.6604	17.7753	17.8577	17.6373	17.7517	18.1986	17.7248	17.7823	18.4924	17.7004	+	11	61.9	22.127	0	56.813	101	0.0824472	-0.13794	0.446885	-0.0269331	0.710088
Q3TTE3	UBIQUITIN_CONJUGAT_2 domain-containing protein	14.7216	14.5773	14.8355	14.8029	14.7052	14.9164	14.4978	14.6568	14.5039	14.8508	14.8149	14.9701	15.3207	15.373	15.403	14.742	14.7151	14.9525	14.8777	14.9356	15.0497	15.501	15.5647	15.633	14.8258	14.6687	14.8293	14.7114	14.8082	14.5528	14.8786	15.3656	14.8032	14.9543	15.5663	14.7746	+	3	26.3	17.188	0	11.34	11	0.0967177	-0.158602	0.486949	-0.0753943	0.611951
Q3UC02	MCG23457	16.8686	16.8383	16.8322	16.7044	16.6116	16.7335	16.8236	16.7483	16.733	16.2492	16.2377	16.2897	16.2954	16.1485	16.289	16.1692	16.042	16.1608	16.1222	16.0867	16.1918	16.4217	16.3691	16.3199	16.1367	16.033	16.5503	16.8464	16.6832	16.7683	16.2589	16.2443	16.124	16.1336	16.3702	16.24	+	7	39.2	18.431	0	30.114	38	-0.163184	-0.0780813	-0.0145792	-0.134911	0.236692
Q5BLJ7	MCG10205	16.6004	16.4282	16.5772	16.3828	16.2228	16.3393	16.5664	16.3778	16.5566	16.0607	15.8812	15.954	15.9845	15.8493	15.9449	16.071	16.0549	16.0743	15.7465	15.7406	15.9157	15.9032	15.8586	16.0004	15.7758	15.6997	15.8906	16.5353	16.315	16.5003	15.9653	15.9262	16.0667	15.801	15.9208	15.7887	+	8	43	17.222	0	30.702	45	-0.220304	-0.034981	-0.0390597	0.101434	0.119802
P62305	Small nuclear ribonucleoprotein E	14.2393	14.279	14.019	14.4474	14.5844	14.2539	14.0392	13.8347	13.6799	13.941	14.1479	13.9552	14.3209	14.0582	14.0863	14.1959	14.294	14.0765	14.0677	14.1253	13.8863	14.1599	14.1345	13.9654	14.7328	14.6359	14.3975	14.1791	14.4286	13.8513	14.0147	14.1551	14.1888	14.0264	14.0866	14.5888	+	4	56.5	10.803	0	7.6989	33	0.249453	-0.327836	0.140402	0.174097	0.0601376
P62320	Small nuclear ribonucleoprotein Sm D3	15.1244	15.1041	15.2581	15.1232	14.9111	15.0945	15.1937	14.9841	15.2358	14.9482	14.8478	14.871	14.881	14.8948	14.9788	14.7678	14.5878	14.7468	14.9202	14.8257	14.9035	15.4891	15.4317	15.5495	14.9036	14.9474	14.8036	15.1622	15.0429	15.1379	14.889	14.9182	14.7008	14.8831	15.4901	14.8849	+	5	53.2	13.916	0	49.36	52	-0.119259	-0.0242916	0.0291878	-0.188223	0.606968
P62627	Dynein light chain roadblock-type 1	14.7707	14.5687	14.693	14.9428	14.8183	14.9664	14.4119	14.2486	14.429	14.9295	14.7497	14.8222	15.1717	15.0717	15.141	15.0515	14.9357	14.974	14.924	14.5466	14.7264	15.1589	15.114	15.1402	14.8264	14.942	15.0318	14.6775	14.9092	14.3632	14.8338	15.1281	14.9871	14.7323	15.1377	14.9334	+	4	60.4	10.99	0	9.1425	20	0.231684	-0.314292	0.294309	0.153274	0.405323
P62631	Elongation factor 1-alpha 2	18.6807	18.639	18.5837	18.342	18.3051	18.3493	18.8077	18.791	18.7126	18.7445	18.7093	18.657	18.3166	18.3242	18.3014	18.5888	18.5398	18.5623	18.6658	18.6456	18.6033	18.1676	18.159	18.1595	18.1051	18.0953	18.2298	18.6344	18.3321	18.7704	18.7036	18.3141	18.5636	18.6383	18.1621	18.1434	+	11	59	50.454	0	238.72	164	-0.302324	0.135975	-0.389518	-0.140001	-0.476208
Q3UJ76	AP complex subunit sigma	15.6144	15.6367	15.6478	15.5336	15.676	15.5636	15.51	15.6952	15.6577	15.5248	15.6705	15.6746	15.4844	15.6872	15.6762	15.6072	15.7233	15.6838	15.4095	15.4894	15.599	15.7163	15.7246	15.7925	15.1008	15.1244	14.9815	15.6329	15.5911	15.621	15.6233	15.6159	15.6714	15.4993	15.7445	15.0689	+	5	33.8	17.018	0	10.901	23	-0.041869	-0.0119621	-0.00735953	0.0481249	0.245187
Q5BLK1	40S ribosomal protein S6	15.6427	15.7465	15.8807	15.6529	15.8317	15.8639	15.5607	15.8665	15.8645	15.5355	15.4505	15.5995	15.8575	15.6768	15.8041	15.5168	15.4262	15.6202	15.4072	15.2358	15.3748	15.8253	16.1019	16.1239	15.4863	15.5654	15.5104	15.7566	15.7828	15.7639	15.5285	15.7795	15.521	15.3393	16.0171	15.5207	+	7	32.9	28.68	0	36.039	50	0.026184	0.00725027	0.250967	-0.00746411	0.677807
B2RTM0	Histone H4	20.1027	20.0594	20.1222	19.8428	19.814	19.8837	19.8986	19.8415	19.9058	19.3836	19.419	19.4091	19.2279	19.3188	19.2561	19.2365	19.3451	19.2523	19.1811	19.2049	19.2201	19.7653	19.8332	19.792	19.1106	19.0814	19.0847	20.0948	19.8468	19.882	19.4039	19.2676	19.278	19.202	19.7968	19.0922	+	10	60.2	11.367	0	64.986	250	-0.247912	-0.212779	-0.136305	-0.125946	0.5948
Q3UB66	Uncharacterized protein	14.0194	13.7223	13.8052	14.0355	13.9389	14.1179	13.6944	13.2375	13.4347	13.8114	13.7921	13.85	14.1678	13.9832	14.2378	14.2642	13.9446	14.1349	13.7991	13.7059	13.9247	14.0148	14.0217	14.1661	14.0066	13.9953	13.9052	13.849	14.0307	13.4555	13.8178	14.1296	14.1146	13.8099	14.0675	13.969	+	1	76.1	22.678	0.0019523	2.3521	19	0.181787	-0.393424	0.311811	0.296761	0.257609
P62830	60S ribosomal protein L23	15.0774	15.0774	15.1271	14.927	14.9931	15.0129	15.067	15.0768	15.0084	14.6845	14.76	14.5647	14.3873	14.3495	14.4463	14.473	14.3628	14.48	14.4153	14.324	14.2748	15.0916	14.9351	15.1625	14.5783	14.8384	14.8836	15.094	14.9777	15.0507	14.6697	14.3944	14.4386	14.338	15.0631	14.7668	+	3	30.7	14.865	0	34.298	15	-0.116304	-0.0432245	-0.275335	-0.231084	0.725035
D3YTQ9	40S ribosomal protein S15	14.7099	14.6713	14.4946	14.5383	14.3398	14.4965	14.3056	13.9423	14.2998	14.0773	14.0317	14.1243	14.3215	14.2548	14.2539	14.2687	14.0815	14.0208	14.1987	14.0336	14.0941	15.0088	14.9909	14.8906	14.4181	14.5164	14.3667	14.6253	14.4582	14.1826	14.0778	14.2767	14.1237	14.1088	14.9634	14.4338	+	3	27.1	13.742	0	9.7492	15	-0.167081	-0.442709	0.198963	0.0459461	0.854665
A0A1L1SQA8	40S ribosomal protein S25	16.1557	16.1322	16.0128	15.9858	15.9244	15.8437	15.9728	15.9308	15.9088	15.7709	15.6013	15.6393	15.8682	15.7696	15.7646	15.6246	15.5543	15.4621	15.6452	15.637	15.4854	16.5081	16.5607	16.3735	15.5378	15.636	15.7582	16.1002	15.918	15.9375	15.6705	15.8008	15.547	15.5892	16.4808	15.644	+	4	32.3	10.309	0	10.864	36	-0.182244	-0.162728	0.130307	-0.123486	0.891581
G3UYV7	40S ribosomal protein S28 (Fragment)	15.6787	15.5673	15.6751	15.6196	15.6888	15.6697	15.3151	15.3852	15.3316	15.7699	15.7145	15.8107	16.105	16.1013	16.1879	15.6075	15.8383	15.6519	15.7088	15.6899	15.7786	16.2435	16.2078	16.3639	15.402	15.5512	15.2084	15.6404	15.6594	15.3439	15.765	16.1314	15.6992	15.7257	16.2717	15.3872	+	3	44.6	6.3442	0	76.854	32	0.0189815	-0.296438	0.366342	-0.0658264	0.545981
A0A2I3BQF4	60S ribosomal protein L30	16.0248	16.0858	15.9585	15.9741	16.0082	15.9829	16.0046	16.014	15.9092	15.9057	15.9403	15.8366	15.8897	15.9754	15.9412	15.6809	15.8657	15.7597	15.9543	15.9138	15.8822	16.5146	16.535	16.4973	15.9192	15.9999	15.8671	16.023	15.9884	15.9759	15.8942	15.9354	15.7687	15.9168	16.5156	15.9287	+	4	42.6	10.457	0	45.858	73	-0.0346535	-0.047105	0.0412334	-0.125434	0.598883
A0A0A6YXL3	60S ribosomal protein L31	16.2704	16.306	16.2604	16.1172	16.2097	16.0092	16.3335	16.2807	16.293	16.0399	15.9547	15.9689	16.1476	16.0354	16.0671	16.0126	15.9535	15.9169	15.7752	15.7707	15.7999	16.492	16.4171	16.4075	15.8303	15.853	15.588	16.2789	16.112	16.3024	15.9878	16.0834	15.961	15.7819	16.4389	15.7571	+	3	27.6	9.9416	0	4.4741	39	-0.166878	0.0235101	0.0955502	-0.0268186	0.656928
Q5PR09	Ribosomal protein L32	13.7481	13.6671	13.6482	14.0184	13.7398	13.9622	13.1354	13.1505	13.0009	13.3378	13.3096	13.3162	13.8168	13.8763	13.9227	13.5083	13.5924	13.8063	13.2795	13.1745	13.0949	13.2142	13.4888	13.5115	14.2673	13.7451	13.9716	13.6878	13.9068	13.0956	13.3212	13.8719	13.6356	13.183	13.4048	13.9947	+	1	9.6	15.874	0	4.689	11	0.21899	-0.592176	0.550748	0.314447	0.221872
Q71V06	Y box transcription factor (Fragment)	14.4638	14.6132	14.395	14.5424	14.6501	14.3631	14.4221	14.2938	14.2799	14.0551	13.758	13.7294	14.1758	14.0534	13.8354	14.2179	14.1851	13.9984	13.982	13.826	13.7709	14.5649	14.5381	14.631	14.7671	14.669	14.5884	14.4907	14.5185	14.332	13.8475	14.0215	14.1338	13.8596	14.578	14.6749	+	4	33.8	33.546	0	122.1	25	0.0278589	-0.158718	0.17402	0.286289	0.718387
P62965	Cellular retinoic acid-binding protein 1	15.4052	15.1962	15.3102	15.6759	15.6685	15.6458	15.4681	15.4293	15.3743	15.0987	15.0724	15.1883	15.1561	15.1166	15.2704	15.1119	15.0021	15.1249	14.9732	15.0048	15.1567	15.2072	15.2208	15.3285	14.7847	14.9377	14.7921	15.3038	15.6634	15.4239	15.1198	15.181	15.0797	15.0449	15.2522	14.8382	+	6	49.6	15.591	0	24.405	36	0.359568	0.120044	0.061237	-0.0401243	0.207248
P63154	Crooked neck-like protein 1	11.8231	11.5494	12.0061	12.1933	11.74	12.0713	11.522	11.2467	11.6339	11.7667	11.2612	11.7465	12.1669	11.9815	12.1661	11.6764	10.8104	11.7992	11.7421	11.9533	11.8447	12.0926	12.0292	11.9914	12.3597	11.754	12.7219	11.7929	12.0016	11.4675	11.5915	12.1048	11.4287	11.8467	12.0377	12.2785	+	3	5.9	83.415	0	6.8519	12	0.208691	-0.325349	0.513382	-0.162777	0.190993
Q8C2N7	LIM zinc-binding domain-containing protein	15.2281	15.2015	15.0444	15.2156	15.095	15.1432	15.162	15.1587	15.2151	15.1185	15.0472	15.0604	14.7575	14.7625	14.617	14.5944	14.5862	14.2088	15.1353	14.9802	15.1071	14.8239	14.696	14.7034	14.761	14.8356	14.8026	15.158	15.1513	15.1786	15.0754	14.7123	14.4631	15.0742	14.7411	14.7998	+	2	23.4	8.5618	0.00025094	3.9484	13	-0.0067035	0.0206182	-0.363095	-0.612254	-0.333149
Q4VAG4	MCG12304	15.9208	15.9745	15.9742	15.7089	15.761	15.6757	15.8179	15.8226	15.845	15.7928	15.8719	15.797	15.756	15.9132	15.8366	15.5138	15.7113	15.605	15.6548	15.8453	15.7152	16.2654	16.3564	16.3953	15.4036	15.3974	15.4134	15.9565	15.7152	15.8285	15.8206	15.8353	15.61	15.7384	16.339	15.4048	+	4	50.8	14.759	0	23.587	51	-0.241313	-0.128002	0.0147104	-0.21054	0.600594
P68040	Receptor of activated protein C kinase 1	19.8642	19.8255	19.8544	20.0133	20.0338	20.0291	19.7899	19.8378	19.8166	19.9999	19.9963	19.9954	20.4455	20.4338	20.4452	20.0027	19.9949	19.9732	20.0886	20.0838	20.0832	20.6102	20.631	20.6234	19.7854	19.7836	19.7557	19.848	20.0254	19.8148	19.9972	20.4415	19.9903	20.0852	20.6215	19.7749	+	19	76	35.076	0	307.22	474	0.177379	-0.0332472	0.444342	-0.00691734	0.536312
Q52L87	Tubulin alpha chain	13.6471	13.6981	13.559	13.5067	13.8563	13.2343	13.1134	13.7165	13.2263	13.5309	13.9611	13.7067	14.1929	14.3373	14.3436	13.6706	13.9622	13.6501	13.6842	13.9759	13.7323	14.181	14.4594	14.432	13.5133	13.8968	13.0403	13.6347	13.5324	13.3521	13.7329	14.2913	13.761	13.7975	14.3575	13.4835	+	3	61.2	49.909	0	37.578	24	-0.102309	-0.282666	0.558356	0.028058	0.560009
P70124	Serpin B5	19.5887	19.5532	19.609	19.5949	19.5752	19.6297	19.5566	19.5464	19.5699	19.8293	19.8772	19.8306	20.1972	20.2544	20.2067	19.7929	19.7746	19.8293	19.8666	19.862	19.8803	20.3178	20.3508	20.317	19.621	19.5608	19.7008	19.5836	19.5999	19.5577	19.8457	20.2195	19.7989	19.8696	20.3286	19.6275	+	30	86.4	42.111	0	323.31	466	0.0163055	-0.0259866	0.373748	-0.0467638	0.458953
P70232	Neural cell adhesion molecule L1-like protein	15.3139	15.5095	15.5604	15.3223	15.3709	15.38	15.0822	15.0795	15.1776	15.3212	15.1154	15.4762	15.1742	15.1769	15.3681	15.5473	15.7871	15.8539	15.2824	15.3032	15.2926	14.9012	14.9601	15.1372	15.6366	15.8034	15.6799	15.4613	15.3577	15.1131	15.3042	15.2397	15.7295	15.2927	14.9995	15.7066	+	11	19	135.07	0	57.881	37	-0.103572	-0.348227	-0.0645177	0.425215	-0.293209
B2RQ13	X99384 protein	10.6122	10.3765	10.3801	10.5826	10.1971	10.1505	10.327	9.51157	9.28626	10.5151	10.5413	10.4931	10.2714	9.86246	10.6628	11.2724	11.0136	10.6244	10.341	10.048	9.73234	10.6232	9.98093	10.0026	10.5	9.69252	9.43298	10.4563	10.3101	9.70827	10.5165	10.2655	10.9701	10.0405	10.2022	9.87518	+	1	2.2	96.589	0.00024096	3.3906	4	-0.146224	-0.748029	-0.250951	0.453625	0.161788
Q7TPS7	Nfyc protein	10.9448	10.8376	11.0204	10.5706	11.0232	11.1448	10.5	10.8672	10.9059	11.0492	10.8413	10.839	11.2792	11.3708	11.265	11.1214	11.1523	11.1159	10.7402	11.0536	11.1632	11.4146	11.4083	11.7028	10.4471	10.5792	9.93892	10.9343	10.9129	10.7577	10.9098	11.305	11.1298	10.9857	11.5086	10.3217	+	1	4.4	30.646	0.00024237	3.472	4	-0.0213812	-0.176566	0.395177	0.220021	0.522865
P70387	Hereditary hemochromatosis protein homolog	13.4279	13.1464	13.5747	13.5139	13.4808	13.7027	13.196	13.0842	13.1083	13.0955	13.2426	13.2883	13.2898	13.2806	13.2772	13.2788	13.2363	13.1944	13.0412	12.8903	13.3213	13.1969	13.2704	13.1399	13.8564	13.8137	13.811	13.383	13.5658	13.1295	13.2088	13.2825	13.2365	13.0843	13.2024	13.8271	+	2	7.2	40.534	0.00023918	3.2884	8	0.182766	-0.253528	0.0737632	0.0277033	0.11813
A8Y5I3	DNA repair protein RAD50 (Fragment)	16.8284	16.6714	16.8093	16.8254	16.7549	16.7353	17.4442	17.3439	17.3823	17.1072	17.0643	17.041	16.5942	16.5153	16.5677	16.6425	16.5261	16.6541	17.6065	17.5714	17.5381	16.627	16.6342	16.6619	17.2193	17.2008	17.1689	16.7697	16.7719	17.3901	17.0708	16.5591	16.6076	17.572	16.641	17.1963	+	3	6.8	76.012	0	5.0068	7	0.00217711	0.62045	-0.511769	-0.463258	-0.930968
P70402	Myosin-binding protein H	17.7768	17.8566	17.8721	17.7201	17.8161	17.7681	17.7191	17.7329	17.7865	17.3554	17.4228	17.4502	17.1655	17.264	17.2894	17.4107	17.4171	17.4379	17.3204	17.4204	17.4252	17.0041	17.0606	17.079	17.3825	17.4748	17.4245	17.8352	17.7681	17.7462	17.4094	17.2396	17.4219	17.3887	17.0479	17.4273	+	16	55.1	52.641	0	165.09	108	-0.0671162	-0.0890327	-0.169779	0.0124766	-0.340809
P70698	CTP synthase 1	15.6904	15.7799	15.6428	15.9599	15.9151	15.8342	15.3704	15.4293	15.349	15.7472	15.8492	15.7763	16.7539	16.7536	16.6745	15.9699	16.0549	15.9686	15.9669	16.0548	15.9766	16.9394	16.9258	16.8904	16.4122	16.3691	16.3013	15.7044	15.9031	15.3829	15.7909	16.7273	15.9978	15.9994	16.9185	16.3609	+	12	31.5	66.682	0	65.941	86	0.1987	-0.321502	0.936413	0.206913	0.919083
P70699	Lysosomal alpha-glucosidase	14.6372	14.5207	14.4421	15.0395	14.8816	14.8145	14.4493	14.3366	14.1853	14.2393	14.357	14.2234	14.2929	14.421	14.4179	14.3322	14.2788	14.1782	14.3106	14.2372	14.2788	14.3476	14.3259	14.352	15.3744	15.1006	14.9992	14.5333	14.9119	14.3237	14.2733	14.3772	14.2631	14.2756	14.3418	15.1581	+	10	17.4	106.25	0	49.86	36	0.378569	-0.209581	0.103992	-0.0101738	0.0662557
A1L353	Transforming growth factor, beta induced	19.6476	19.6316	19.6318	19.6558	19.6389	19.6682	19.9525	19.9425	19.9653	20.2002	20.16	20.1765	19.6583	19.6534	19.6717	20.1118	20.0386	20.0742	19.9606	19.9355	19.9512	19.6146	19.6326	19.6223	19.4006	19.422	19.4496	19.637	19.6543	19.9535	20.1789	19.6611	20.0749	19.9491	19.6232	19.4241	+	30	55.2	74.596	0	294.56	577	0.0172929	0.316436	-0.517785	-0.104042	-0.32593
Q5M9P1	MCG115063, isoform CRA_a	13.6263	13.2957	13.0548	13.146	13.1042	12.8958	13.5341	13.0004	12.8871	12.8207	11.9999	12.5161	12.603	11.573	12.5635	12.7184	11.8148	12.4349	12.5777	11.8801	12.4255	13.4226	13.2351	13.0859	13.1976	13.1951	12.765	13.3256	13.0487	13.1406	12.4456	12.2465	12.3227	12.2944	13.2479	13.0526	+	1	9.4	12.441	0.0038477	1.6429	3	-0.276941	-0.185036	-0.19906	-0.122862	0.953473
P84078	ADP-ribosylation factor 1	18.6766	18.6581	18.5952	18.6193	18.6453	18.5639	18.7907	18.8079	18.7877	19.0157	18.9375	18.9621	19.0899	19.0481	19.028	18.8906	18.8057	18.8536	18.9441	18.8788	18.9031	19.2658	19.1811	19.1911	18.2101	18.3958	18.2671	18.6433	18.6095	18.7954	18.9718	19.0554	18.8499	18.9087	19.2127	18.291	+	2	70.2	20.697	0	134.17	257	-0.033772	0.152121	0.0835959	-0.121815	0.303984
Q4FZH7	Enhancer of rudimentary homolog	15.7804	15.9732	15.759	16.0276	16.3129	16.0272	15.6279	15.82	15.7484	15.9831	16.1268	16.0165	16.4134	16.4624	16.4463	16.1675	16.38	16.1868	16.1908	16.3641	16.2076	16.183	16.296	16.2309	16.5064	16.3458	16.3486	15.8376	16.1226	15.7321	16.0422	16.4407	16.2448	16.2542	16.2366	16.4002	+	5	48.1	12.259	0	28.302	31	0.285021	-0.105489	0.398516	0.202593	-0.0175456
Q3U781	MCG21131, isoform CRA_a	17.2114	17.1782	17.2585	17.416	17.5147	17.5301	16.9554	16.9579	16.9964	17.0259	16.9672	17.0157	17.3307	17.2216	17.2314	17.0842	16.9619	17.0291	17.022	17.03	17.0816	17.3802	17.3482	17.3668	17.6491	17.8276	17.8894	17.216	17.4869	16.9699	17.0029	17.2612	17.0251	17.0445	17.365	17.7887	+	3	30.6	14.203	0	25.051	50	0.270889	-0.246109	0.258292	0.0221405	0.320492
A1L0U3	Histone H3 (Fragment)	19.137	19.1486	19.1692	19.2159	19.2324	19.2449	19.067	19.1252	19.0917	18.6592	18.6392	18.6072	18.6098	18.6028	18.5442	18.7431	18.7444	18.6744	18.5253	18.5398	18.5256	18.5926	18.6255	18.5582	18.634	18.649	18.6198	19.1516	19.2311	19.0946	18.6352	18.5856	18.7206	18.5303	18.5921	18.6343	+	5	42.9	15.029	0	12.911	73	0.0794775	-0.0569689	-0.0496337	0.085413	0.0618554
P85094	Isochorismatase domain-containing protein 2A	13.4616	13.5347	13.5332	13.6808	13.4671	13.6598	12.7585	12.8358	12.8221	13.0174	12.8999	13.1754	13.2461	13.3922	13.2697	13.8487	13.706	13.7768	13.2993	13.1687	13.4829	12.9025	12.7206	12.798	13.3899	13.2917	13.348	13.5098	13.6026	12.8055	13.0309	13.3027	13.7772	13.317	12.807	13.3432	+	5	44.2	22.417	0	37.922	44	0.0927406	-0.704364	0.271771	0.746295	-0.509937
P97290	Plasma protease C1 inhibitor	17.3949	17.4277	17.3566	17.5589	17.5642	17.5852	17.5766	17.5224	17.4958	17.6681	17.6515	17.6326	17.6227	17.5046	17.5613	17.8374	17.7687	17.7764	17.9907	17.9783	17.9961	17.7162	17.5812	17.6144	18.3519	18.3192	18.2493	17.3931	17.5694	17.5316	17.6507	17.5628	17.7942	17.9883	17.6373	18.3068	+	10	26	55.584	0	90.59	89	0.176366	0.138534	-0.0878862	0.143438	-0.351047
P97300	Neuroplastin	15.3286	15.3252	15.2874	15.2937	15.2853	15.2761	15.0972	14.9892	15.1436	15.0038	14.9797	15.1626	15.2104	15.2549	15.339	15.7066	15.9513	15.8769	15.3688	15.3419	15.4282	14.9472	14.9358	15.0951	15.5723	15.6696	15.5242	15.3137	15.2851	15.0767	15.0487	15.2681	15.8449	15.3797	14.9927	15.5887	+	5	18.1	44.373	0	18.246	20	-0.0286549	-0.237052	0.219426	0.796236	-0.38694
P97310	DNA replication licensing factor MCM2	15.1529	15.0779	15.0941	15.3465	15.2586	15.2409	14.8962	14.7803	14.8255	15.0685	14.9413	15.0965	15.734	15.6597	15.797	15.1082	15.0888	15.0793	15.1611	15.0611	15.3007	15.9326	15.8078	15.9704	15.1521	15.1461	15.164	15.1083	15.282	14.834	15.0354	15.7302	15.0921	15.1743	15.9036	15.1541	+	13	18.6	102.08	0	55.632	51	0.173706	-0.274279	0.694838	0.0566889	0.729298
Q542I2	DNA helicase	14.6362	14.6782	14.6256	14.9502	14.7249	14.8587	14.3418	14.3632	14.2486	14.6251	14.6559	14.5151	15.3305	15.2393	15.243	14.7928	14.7939	14.7925	14.807	14.7444	14.7049	15.5596	15.5192	15.3944	14.7604	14.7737	14.7568	14.6467	14.8446	14.3179	14.5987	15.2709	14.793	14.7521	15.4911	14.7636	+	8	12.7	92.866	0	33.234	29	0.197924	-0.328796	0.672233	0.194323	0.738978
Q542D6	Serine palmitoyltransferase, long chain base subunit 2, isoform CRA_a	12.6465	12.7855	12.2248	12.8132	12.9717	12.443	13.0264	12.987	12.5768	13.0561	13.1314	12.3053	13.5671	13.5719	13.2591	13.2826	13.3999	13.152	13.0272	12.8481	12.3379	14.5386	14.4789	14.4451	14.6141	14.5696	14.7282	12.5523	12.7426	12.8634	12.8309	13.466	13.2782	12.7377	14.4875	14.6373	+	2	6.4	62.981	0.00068871	2.8568	10	0.190352	0.311121	0.635144	0.447306	1.74977
B1AT03	DNA ligase	12.9127	12.9893	12.9382	12.4465	12.703	12.6954	11.2103	11.312	11.6054	11.7914	12.014	12.0305	12.0337	12.5379	12.3666	13.0599	13.4672	13.5179	11.3417	11.7136	11.8308	11.4917	11.6487	11.5665	13.0264	13.2129	12.9306	12.9467	12.615	11.3759	11.9453	12.3127	13.3483	11.6287	11.569	13.0566	+	3	5	106.14	0.0011089	2.5301	3	-0.331786	-1.57085	0.367468	1.40307	-0.0597171
Q9R125	Ribonuclease 8 (Fragment)	13.3126	13.5904	13.3553	13.6883	13.8039	13.6798	13.2313	13.7283	13.3682	13.1566	13.1855	13.0562	12.9342	13.0439	12.9772	13.1999	13.6039	13.1981	13.1772	13.2696	13.2517	13.1051	13.3703	13.3702	13.6228	13.8025	13.6378	13.4194	13.724	13.4426	13.1328	12.9851	13.334	13.2328	13.2819	13.6877	+	2	20	17.364	0	5.4212	17	0.304547	0.0231315	-0.14769	0.201201	0.0490581
P97431	Interferon regulatory factor 6	14.5214	14.4961	14.4848	14.7844	14.7503	14.8388	14.3325	14.3768	14.327	14.6492	14.5533	14.7425	14.9566	14.8293	15.1142	14.8245	14.6288	14.7907	14.5882	14.6047	14.8142	15.0423	14.9551	14.992	15.0286	15.0381	15.0133	14.5007	14.7912	14.3454	14.6483	14.9667	14.748	14.669	14.9965	15.0267	+	9	32.3	53.11	0	32.062	41	0.290447	-0.155283	0.318391	0.0996723	0.327443
Q3TIJ5	Ribosome biogenesis protein BOP1	13.8413	13.8905	13.3925	13.9354	14.0992	13.9403	13.6809	13.7653	13.5748	13.6145	13.7247	13.6884	13.9843	14.0899	13.8805	13.8008	14.1433	13.7038	13.6507	13.9846	13.8088	13.8865	13.855	13.7245	14.2925	15.1529	14.8378	13.7081	13.9916	13.6737	13.6759	13.9849	13.8826	13.8147	13.822	14.7611	+	4	12.2	83.124	0	21.025	14	0.283552	-0.0343744	0.309058	0.206761	0.00728111
P97457	Myosin regulatory light chain 2, skeletal muscle isoform	22.4124	22.4375	22.4193	22.1765	22.1908	22.201	22.5681	22.561	22.5581	22.4235	22.4244	22.4211	22.0186	22.0067	22.0144	22.2027	22.2293	22.2131	22.4147	22.4187	22.4111	21.7949	21.7872	21.7861	22.2349	22.2377	22.268	22.4231	22.1894	22.5624	22.423	22.0132	22.215	22.4149	21.7894	22.2469	+	4	95.3	18.955	0	323.31	1128	-0.233629	0.139328	-0.409758	-0.207957	-0.625437
Q3UNF2	Serine/threonine-protein phosphatase	11.2981	11.1932	11.9507	11.5806	11.58	11.9819	11.6481	11.3918	11.1922	11.6854	11.9251	11.7595	11.8773	11.6098	12.274	11.5715	11.9482	11.6148	11.692	11.718	11.7745	11.9506	11.8613	12.1346	11.8776	12.4212	12.4734	11.4807	11.7142	11.4107	11.79	11.9204	11.7115	11.7282	11.9821	12.2574	+	3	21.2	35.08	0	32.651	8	0.233499	-0.0699678	0.130359	-0.0784703	0.253939
Q3UNA7	Uncharacterized protein	14.1804	14.5991	14.1474	14.1365	14.3466	14.2399	14.0725	13.9908	13.8467	14.1937	14.4074	14.3166	14.9264	15.2779	14.8994	14.4393	14.7213	14.4557	14.2081	14.5949	14.3839	14.9018	15.3103	15.0347	14.6176	14.8863	14.7084	14.309	14.241	13.97	14.3059	15.0346	14.5387	14.3956	15.0823	14.7374	+	9	22.6	72.585	0	32.655	29	-0.0680054	-0.33895	0.72867	0.232818	0.686635
Q3UNN4	SWI/SNF complex subunit SMARCC1	14.5012	14.3792	14.4467	15.0724	15.0702	14.8893	14.4881	14.1771	14.3102	14.2419	14.0626	14.1964	14.5109	14.4837	14.5233	14.4858	14.2499	14.1805	14.2206	14.2063	14.1147	14.4881	14.6106	14.4784	16.5664	16.7349	16.3006	14.4424	15.0106	14.3251	14.167	14.506	14.3054	14.1805	14.5257	16.5339	+	8	17.7	122.78	0	22.64	17	0.568229	-0.11725	0.339009	0.13842	0.34517
P97822	Acidic leucine-rich nuclear phosphoprotein 32 family member E	16.4427	16.6152	16.6268	16.6151	16.7699	16.7571	16.2215	16.3075	16.3066	16.3699	16.4803	16.4562	16.8354	16.9608	16.9567	16.3976	16.4805	16.4303	16.5353	16.5876	16.5536	17.0153	17.2461	17.2051	16.5478	16.6001	16.7244	16.5616	16.714	16.2785	16.4355	16.9176	16.4361	16.5588	17.1555	16.6241	+	6	30.4	29.622	0	48.054	66	0.152458	-0.28304	0.482148	0.000637351	0.596649
P97861	Keratin, type II cuticular Hb6	23.3433	23.3502	23.3484	23.3283	23.3443	23.3394	23.3767	23.3896	23.3901	23.7235	23.7332	23.7378	24.0043	24.0233	24.0163	23.5263	23.5366	23.5269	23.7962	23.8181	23.8168	24.2078	24.2313	24.2207	24.2084	24.2002	24.2084	23.3473	23.3373	23.3855	23.7315	24.0146	23.5299	23.8104	24.2199	24.2057	+	3	88.7	53.251	0	323.31	3616	-0.00995171	0.0381665	0.28312	-0.201574	0.40953
P98083	SHC-transforming protein 1	13.8563	13.9435	13.8217	13.8622	13.7424	13.7597	13.4899	13.1929	13.2773	13.789	13.8647	13.7409	14.1862	14.088	14.1597	14.0019	13.8814	14.0841	13.8885	13.684	13.7794	14.123	13.9472	14.1086	13.7168	13.8326	13.868	13.8739	13.7881	13.32	13.7982	14.1447	13.9891	13.784	14.0596	13.8058	+	5	13	62.607	0	18.119	12	-0.0857405	-0.553837	0.346488	0.19096	0.27567
Q3UBX7	C1q domain-containing protein	13.7087	14.1632	13.8847	14.3427	14.635	14.5532	14.195	14.4434	14.1366	13.5806	13.9757	13.8103	13.8263	14.3024	14.1079	13.8675	13.9191	13.7108	13.8696	14.2073	13.9877	14.0051	14.2357	13.9272	13.9853	14.1298	13.885	13.9189	14.5103	14.2583	13.7889	14.0789	13.8325	14.0215	14.056	14	+	1	5.7	26.046	0	5.9673	9	0.591453	0.339464	0.289995	0.043609	0.0344532
Q543R4	Uncharacterized protein	14.0343	14.3386	14.2892	13.9907	14.3054	14.5057	13.5523	13.7625	13.9016	13.5758	13.6495	13.6419	13.7645	13.7705	13.7928	13.9507	14.0118	13.8371	13.5009	13.5826	13.7375	13.5661	13.7414	13.7342	14.314	14.5865	14.6684	14.2207	14.2673	13.7388	13.6224	13.7759	13.9332	13.607	13.6806	14.523	+	4	12.4	53.255	0.000257	4.289	10	0.046549	-0.481926	0.153523	0.310778	0.0735202
Q3V2G1	Uncharacterized protein	21.5851	21.614	21.6346	22.1623	22.1554	22.1593	21.8659	21.8651	21.8653	21.6959	21.7123	21.7254	21.5139	21.5218	21.5059	21.5787	21.6135	21.6312	21.5427	21.5453	21.5233	21.4454	21.4567	21.4579	21.4638	21.4858	21.4515	21.6112	22.159	21.8654	21.7112	21.5139	21.6078	21.5371	21.4533	21.467	+	28	65.2	30.684	0	216.31	513	0.547746	0.254197	-0.197344	-0.103406	-0.0838177
Q3UPG8	Voltage-dependent L-type calcium channel subunit alpha (Fragment)	15.8221	15.7581	15.7614	15.5769	15.5808	15.5317	15.7181	15.7191	15.6684	16.0555	15.9532	16.0409	16.1653	16.0799	16.347	15.9722	15.9513	15.9308	15.8984	15.8936	15.838	16.0962	15.9449	16.271	15.7991	15.9781	15.8187	15.7806	15.5631	15.7019	16.0165	16.1974	15.9514	15.8767	16.104	15.8653	+	9	7	206.06	0	25.984	48	-0.217435	-0.0786806	0.180917	-0.0650861	0.227306
Q04690	Neurofibromin	10.3082	10.5238	10.4233	9.49837	10.4483	10.6281	8.53196	9.90652	8.52374	11.1602	11.0613	11.0279	12.3706	12.4081	12.6802	11.1694	11.1516	10.7493	11.1496	11.2685	10.757	12.6611	12.7343	13.0395	11.4317	11.529	11.8196	10.4184	10.1916	8.98741	11.0831	12.4863	11.0234	11.0583	12.8116	11.5934	+	3	1.6	319.59	0.003274	1.773	11	-0.226856	-1.43104	1.40317	-0.0596994	1.75327
Q05117	Tartrate-resistant acid phosphatase type 5	14.8012	14.944	14.6902	14.7211	14.2164	14.557	12.5165	13.43	13.2779	13.8746	14.0166	13.9212	13.6232	14.0121	13.6297	14.5787	14.9046	14.4469	13.7008	13.8569	13.5912	13.8602	13.8734	13.7202	15.3378	14.4246	15.1215	14.8118	14.4982	13.0748	13.9375	13.755	14.6434	13.7163	13.8179	14.9613	+	2	7.3	36.807	0.0032787	1.7847	6	-0.313625	-1.73703	-0.182494	0.705908	0.1016
Q05421	Cytochrome P450 2E1	14.3773	14.5449	14.5594	14.1979	13.7755	14.2991	13.856	14.0552	14.2931	13.9465	13.8345	14.1373	13.88	13.4949	13.963	14.019	14.1432	14.1438	13.8455	13.8282	13.7327	13.6071	13.087	13.4971	14.5193	13.7198	14.3696	14.4938	14.0908	14.0681	13.9728	13.7793	14.102	13.8021	13.3971	14.2029	+	5	13	56.804	0	18.204	27	-0.403013	-0.425744	-0.193493	0.129235	-0.405044
V9GXV8	Protein ECT2	17.0501	17.0548	17.0664	16.9148	16.8571	16.9098	14.8161	14.6946	14.8198	16.0388	16.0868	16.0546	16.3794	16.2885	16.3653	17.6912	17.6846	17.6925	15.8417	15.8698	15.8319	15.3482	15.1856	15.3778	17.0262	17.0639	17.093	17.0571	16.8939	14.7768	16.0601	16.3444	17.6894	15.8478	15.3039	17.061	+	1	11.3	14.428	0.0034448	1.6564	38	-0.163205	-2.28028	0.284336	1.62936	-0.543903
Q07456	Protein AMBP	15.9048	15.8999	15.8123	16.4042	16.3861	16.2859	15.7615	15.7239	15.6157	15.6553	15.5813	15.5408	15.9783	15.9679	15.9078	15.6934	15.7087	15.6217	15.7149	15.6104	15.5582	15.7496	15.7829	15.7568	16.0159	15.9074	15.8606	15.8723	16.3588	15.7004	15.5925	15.9513	15.6746	15.6278	15.7631	15.928	+	4	11.7	39.029	0	13.859	37	0.486414	-0.171984	0.358843	0.0821031	0.135241
Q07797	Galectin-3-binding protein	11.4642	11.5912	10.9475	11.5686	11.5502	11.5848	11.4206	11.1686	11.3721	11.4814	11.3942	11.523	11.2958	11.2151	11.4313	11.1193	10.8973	10.6265	11.2556	11.1559	11.3733	11.4642	10.9467	11.0752	11.1473	10.8388	10.5573	11.3343	11.5679	11.3204	11.4662	11.3141	10.8811	11.2616	11.1621	10.8478	+	1	2.3	64.49	0	4.7679	3	0.233568	-0.0139019	-0.152106	-0.585148	-0.099519
Q08189	Protein-glutamine gamma-glutamyltransferase E	17.5122	17.4334	17.4442	17.5465	17.446	17.4082	17.5473	17.5087	17.5246	17.9127	17.8574	17.9023	18.5221	18.4982	18.5385	17.8761	17.7866	17.8429	18.0866	17.9855	17.9993	18.697	18.7031	18.728	18.1374	17.9904	17.9634	17.4633	17.4669	17.5269	17.8908	18.5196	17.8352	18.0238	18.7094	18.0304	+	21	38.2	77.308	0	101.81	140	0.00364069	0.0635965	0.628827	-0.055603	0.685561
Q0VBM2	Protein FAM83B	10.6221	10.4088	10.6752	10.75	10.5475	10.547	9.47261	10.3319	9.80286	10.6023	10.6132	10.4323	10.8073	11.0097	10.7378	11.0625	10.7104	10.9473	11.3426	10.2654	10.6623	10.7471	10.319	10.7564	10.6387	10.7146	10.0231	10.5687	10.6148	9.86914	10.5493	10.8516	10.9067	10.7568	10.6075	10.4588	+	1	1.5	114.67	0.0004727	3.1444	6	0.0461247	-0.699574	0.302322	0.35747	-0.149264
A0A0R4J0U2	Serine/threonine-protein phosphatase 4 regulatory subunit 2	12.5127	12.842	12.8241	12.7827	13.1791	13.0735	12.3917	12.7123	12.3493	12.6443	12.6386	13.0493	12.999	12.8318	13.0697	12.7592	12.8121	13.2133	12.7423	12.7839	12.7252	13.2664	13.0966	12.9667	12.7686	13.2092	13.5171	12.7262	13.0118	12.4844	12.7774	12.9668	12.9282	12.7505	13.1099	13.165	+	3	8.9	46.448	0	6.3229	7	0.285522	-0.24182	0.18944	0.1508	0.359434
Q11011	Puromycin-sensitive aminopeptidase	19.319	19.1961	19.32	18.9721	18.8935	18.9449	18.6385	18.6184	18.5993	18.8766	18.8548	18.8725	18.8805	18.8826	18.8797	19.498	19.3404	19.4734	18.8656	18.8872	18.8423	18.8288	18.8256	18.8057	19.1564	19.0327	19.1484	19.2784	18.9368	18.6187	18.868	18.881	19.4373	18.865	18.82	19.1125	+	35	48.5	103.32	0	323.31	258	-0.341531	-0.659627	0.0129909	0.569326	-0.0450044
Q148V8	Protein FAM83H	17.5363	17.4086	17.624	17.2171	17.2067	17.2302	16.6101	16.7189	16.6067	17.0874	17.0652	17.1458	17.1914	17.141	17.2138	17.5743	17.3405	17.5632	17.1043	17.0558	17.151	16.9744	17.0142	17.0097	17.2871	17.1908	17.2768	17.5229	17.218	16.6452	17.0995	17.1821	17.4927	17.1037	16.9994	17.2516	+	17	23.2	131.11	0	106.71	67	-0.304963	-0.877703	0.0825901	0.393174	-0.104252
Q30D77	Collagen alpha-1(XXIV) chain	18.0478	17.9932	18.1774	17.911	17.906	18.0506	17.9018	17.8886	17.9779	17.3405	17.2336	17.3642	16.9987	16.8937	16.9073	17.5334	17.4679	17.5228	17.0554	16.9994	17.1389	17.0733	16.9889	17.0279	17.3872	17.3842	17.5155	18.0728	17.9559	17.9228	17.3128	16.9332	17.508	17.0646	17.03	17.429	+	1	0.5	175.73	0.0083479	1.2037	40	-0.116922	-0.150042	-0.379535	0.19526	-0.0345407
E0CYX9	Coiled-coil domain-containing protein 127 (Fragment)	9.5147	9.75567	10.1981	9.37563	8.63948	9.2932	9.41128	9.48185	10.1433	9.4868	9.52913	9.58482	9.71038	9.30145	9.99954	9.6256	9.1083	8.94358	10.0129	10.1525	9.25638	9.60626	9.57502	10.2841	8.55115	9.09311	8.93155	9.82281	9.10277	9.67882	9.53359	9.67046	9.22582	9.80726	9.82179	8.8586	+	1	8.8	27.735	0.00024697	3.7053	3	-0.720037	-0.143985	0.136871	-0.307761	0.014523
Q3TIV5	Zinc finger CCCH domain-containing protein 15	15.3735	14.7172	14.7613	15.2244	14.6579	14.6952	14.8474	14.4862	14.4567	15.0878	15.2493	15.171	15.4126	15.7296	15.6518	15.2631	15.1858	15.257	14.9561	15.2339	15.1643	15.3513	15.6982	15.6008	15.1905	14.9756	14.9731	14.9507	14.8592	14.5968	15.1694	15.598	15.2353	15.1181	15.5501	15.0464	+	4	15.7	48.327	0	18.703	13	-0.0914953	-0.353913	0.428634	0.0659459	0.431984
Q3TRJ4	Keratin, type I cytoskeletal 26	17.1435	17.1958	17.1898	17.3316	17.3413	17.2439	16.7486	16.8742	16.8337	17.8449	17.8427	17.8155	19.3872	19.3013	19.3536	18.1504	18.0602	18.1399	18.2658	18.2019	18.2233	19.4265	19.3757	19.3949	18.3934	18.3122	18.379	17.1764	17.3056	16.8188	17.8344	19.3474	18.1168	18.2303	19.399	18.3615	+	20	58.9	51.117	0	253.62	162	0.129233	-0.357566	1.51297	0.282427	1.16868
Q3TWW8	Serine/arginine-rich splicing factor 6	15.3222	15.3115	15.1924	15.3986	15.3944	15.2208	14.7068	14.8108	14.8639	15.1345	15.2977	15.0853	15.8715	15.76	15.6978	15.3031	15.2328	15.1574	15.3046	15.3817	15.182	15.8134	15.9004	15.7722	15.3315	15.2625	15.3305	15.2753	15.3379	14.7938	15.1725	15.7764	15.2311	15.2895	15.8286	15.3082	+	4	12.7	39.025	0.00089626	2.6335	13	0.0625832	-0.481517	0.603955	0.0585905	0.539188
Q3TYQ9	Aldehyde oxidase 4	15.0521	15.0761	14.8834	14.8296	15.0528	14.8715	14.3736	14.6144	14.3955	14.605	14.3781	14.5341	14.6258	14.7054	14.6425	14.8421	14.8202	14.7413	14.4378	14.3028	14.293	14.3814	14.4556	14.4007	14.9188	15.0215	14.9534	15.0039	14.918	14.4612	14.5058	14.6579	14.8012	14.3445	14.4126	14.9646	+	10	13	148.28	0	53.568	54	-0.0858998	-0.542716	0.152131	0.295436	0.0680569
A0A1D5RMB9	Cytoplasmic tRNA 2-thiolation protein 2 (Fragment)	9.92812	10.1489	10.2747	10.8637	10.0428	10.808	10.3451	10.4224	10.2987	10.396	10.7596	10.5505	10.8255	10.782	10.6282	10.8887	10.4951	10.674	10.2865	10.0001	10.1781	10.7652	10.7835	10.995	10.9046	10.6757	10.5924	10.1172	10.5715	10.3554	10.5687	10.7453	10.686	10.1549	10.8479	10.7242	+	1	44.2	4.8236	0	4.5214	5	0.454257	0.238169	0.176562	0.11727	0.693011
Q3U3E2	Protein FAM117B	14.2831	14.5307	14.2702	14.8729	14.967	14.976	15.0662	15.2425	15.1015	14.3075	14.3401	14.4012	14.1517	14.0034	14.1412	14.3132	14.372	14.1766	14.4768	14.5633	14.5564	13.775	13.9176	14.031	14.5245	14.3384	14.4101	14.3613	14.9386	15.1367	14.3496	14.0988	14.2872	14.5321	13.9079	14.4243	+	1	3.4	61.344	0.0011028	2.4891	7	0.577269	0.7754	-0.250815	-0.0623395	-0.624277
Q3U962	Collagen alpha-2(V) chain	17.4008	17.4775	17.4617	17.5306	17.6042	17.5921	17.6637	17.6696	17.8019	16.9275	16.8983	17.0812	16.9522	16.8872	17.0743	17.3908	17.4015	17.4108	16.8796	16.8523	17.0567	17.2281	17.1896	17.3919	18	17.8598	17.8683	17.4467	17.5757	17.7117	16.969	16.9712	17.4011	16.9295	17.2699	17.9094	+	6	8.2	145.02	0	103.06	70	0.129008	0.265082	0.00220678	0.432048	0.340325
A0A140LIS5	Arginine and glutamate-rich protein 1 (Fragment)	13.5666	13.5082	13.5659	13.6352	13.7748	13.7174	13.3301	13.3765	13.2957	13.2346	13.372	13.1396	13.707	13.7119	13.6839	13.4452	13.5617	13.719	13.3683	13.299	13.3876	13.6266	13.593	13.5153	13.9698	14.0641	14.1028	13.5469	13.7091	13.3341	13.2487	13.7009	13.5753	13.3516	13.5783	14.0456	+	2	7.4	25.916	0.0021044	2.0518	8	0.162254	-0.21277	0.452211	0.326549	0.226651
Q3UMB9	WASH complex subunit 4	11.6732	11.8745	12.1568	12.4532	12.0612	12.3922	11.5949	11.3137	11.7574	12.1647	12.0168	12.1934	12.5238	12.1864	12.2737	12.4622	12.2948	12.0516	11.9837	11.9029	11.6777	12.3529	11.9295	12.3203	11.5447	11.7458	11.4976	11.9015	12.3022	11.5553	12.125	12.328	12.2695	11.8548	12.2009	11.5961	+	3	4.5	136.37	0	11.92	12	0.400735	-0.346144	0.203028	0.144559	0.346102
A0A0R4J0H0	Echinoderm microtubule-associated protein-like 4	11.0111	11.1695	11.5298	11.1111	11.5937	11.3566	10.7685	10.8007	10.5902	11.1535	11.3031	11.4686	11.1319	11.7285	11.8029	11.1221	11.7334	11.5504	10.9263	11.3465	11.1535	11.3517	11.732	11.2131	11.6785	11.7545	12.2117	11.2368	11.3538	10.7198	11.3084	11.5544	11.4686	11.1421	11.4323	11.8816	+	2	2.5	97.507	0	5.0252	6	0.117022	-0.516969	0.246072	0.160251	0.290137
Q3USB7	Inactive phospholipase C-like protein 1	18.4101	18.3593	18.4502	17.825	17.8272	17.8791	18.3374	18.2827	18.3194	18.1346	18.1304	18.1543	17.7106	17.68	17.7154	17.9706	17.9846	17.9701	18.1429	18.1494	18.1726	17.4907	17.415	17.421	17.244	17.2161	17.2733	18.4065	17.8438	18.3132	18.1397	17.702	17.9751	18.155	17.4422	17.2445	+	1	0.6	122.67	0.0011072	2.5199	34	-0.562745	-0.0933255	-0.437778	-0.164616	-0.712727
Q8K040	BC048546 protein (Fragment)	13.6415	13.7921	13.8105	13.1865	13.3813	13.3434	13.6246	13.7914	13.8629	13.9023	13.9012	13.8273	13.473	13.3373	13.3737	13.8364	13.74	13.7845	13.7226	13.7972	13.5788	13.0182	13.2492	13.3986	12.8082	12.7998	13.3331	13.748	13.3037	13.7596	13.8769	13.3947	13.787	13.6996	13.222	12.9803	+	1	2	45.328	0.0027168	1.9635	6	-0.444323	0.0115882	-0.482284	-0.0899859	-0.47759
Q3UV17	Keratin, type II cytoskeletal 2 oral	18.4503	18.4851	18.4928	18.5047	18.5994	18.5371	17.4481	17.6131	17.5251	18.4523	18.4421	18.4629	17.779	17.8368	17.8173	17.8631	17.878	17.8757	18.3742	18.4246	18.4502	18.7748	18.7619	18.806	18.7688	18.7693	18.776	18.4761	18.5471	17.5288	18.4524	17.811	17.8722	18.4163	18.7809	18.7714	+	1	13.1	62.844	0	16.679	25	0.0710089	-0.947279	-0.641387	-0.58019	0.36458
Q05BF9	Ppm2c protein	13.362	13.541	13.4038	13.4029	13.5281	13.8654	13.4338	13.6604	13.5805	13.1751	13.7015	13.1456	13.05	13.4324	13.0746	13.4525	13.4697	13.0575	13.4526	13.3223	13.2403	13.0555	13.6666	13.2914	14.2018	13.5692	14.8428	13.4356	13.5988	13.5583	13.3408	13.1857	13.3266	13.3384	13.3379	14.2046	+	3	7.8	61.181	0	9.2894	9	0.163222	0.122649	-0.15509	-0.0142018	-0.000531706
Q3UVL4	Vacuolar protein sorting-associated protein 51 homolog	17.0837	17.2747	17.1948	18.295	18.3273	18.2741	16.5553	16.675	16.5922	13.1564	13.3503	13.5591	13.0173	12.2882	12.725	13.8548	13.5638	13.2274	14.3378	14.4062	14.5751	12.5875	11.4023	11.8403	19.1958	19.3001	19.2594	17.1844	18.2988	16.6075	13.3553	12.6768	13.5487	14.4397	11.9434	19.2517	+	3	10.6	86.186	0	4.7033	12	1.11443	-0.576852	-0.678451	0.19339	-2.49631
Q3UZA1	CapZ-interacting protein	11.5159	11.4985	11.5877	11.1894	11.373	11.4613	10.9066	11.3867	11.4116	10.5846	11.1557	11.3086	10.7128	10.9354	10.8781	11.0576	11.1095	10.8485	10.2221	10.7676	10.572	10.1225	11.0034	10.638	11.1862	11.1827	10.5769	11.5341	11.3412	11.235	11.0163	10.8421	11.0052	10.5206	10.588	10.9819	+	2	8	44.114	0	4.96	9	-0.192847	-0.299059	-0.174182	-0.0110976	0.0674306
Q3V188	Poly(U)-specific endoribonuclease	14.7805	14.7632	14.7929	14.8824	14.9014	14.9746	14.6245	14.7353	14.5346	15.057	15.069	14.8326	15.6962	15.7944	15.6408	15.0122	15.027	15.0714	15.0388	14.967	14.8533	15.7734	15.9782	15.7376	14.8448	14.8565	14.9504	14.7789	14.9195	14.6315	14.9862	15.7105	15.0369	14.953	15.8298	14.8839	+	6	19.4	47.01	0	29.022	19	0.140585	-0.147392	0.724248	0.050636	0.87671
Q3V1F8	Epoxide hydrolase 3	9.07062	8.48619	9.30951	8.99626	8.60424	9.20969	9.60495	9.24342	9.06087	10.1906	9.26096	10.4413	10.2486	9.90851	10.2283	10.0305	9.59586	10.0397	9.58726	8.95604	9.74856	10.3365	10.0953	10.493	8.23316	7.78692	9.06325	8.95544	8.93673	9.30308	9.96429	10.1285	9.8887	9.43062	10.3083	8.36111	+	1	3	41.852	0.0019514	2.3516	5	-0.0187071	0.347641	0.164164	-0.075587	0.877645
Q3V1H3	Hephaestin-like protein 1	14.9102	15.094	15.1573	14.9522	15.098	15.3851	15.0474	15.2775	15.3288	15.5182	15.6212	15.5039	15.9787	16.0355	15.8993	15.4634	15.5274	15.4671	15.6303	15.7999	15.7944	16.115	16.1783	16.1691	15.5424	15.5945	15.7244	15.0538	15.1451	15.2179	15.5477	15.9712	15.486	15.7415	16.1541	15.6204	+	14	20.4	130.89	0	39.317	54	0.0912818	0.164026	0.423415	-0.0617854	0.412567
B7ZWE9	Fam92b protein (Fragment)	15.3608	15.3324	15.2957	15.3422	15.3142	15.2545	15.5647	15.5011	15.5924	15.4977	15.5289	15.5398	15.3298	15.3615	15.1937	15.2954	15.3965	15.3869	15.3914	15.3795	15.4355	15.3284	15.2677	15.1714	14.8623	14.786	14.869	15.3296	15.3036	15.5528	15.5221	15.295	15.3596	15.4021	15.2559	14.8391	+	1	3	26.314	0.0074892	1.3392	14	-0.0260087	0.223132	-0.227088	-0.162509	-0.146266
B2RTE3	MCG17981	11.3559	11.5247	11.5856	11.644	11.6287	11.5144	11.5885	11.6433	11.8161	11.7285	11.9673	11.8484	11.5203	11.8367	11.5778	11.3673	11.741	11.391	11.5553	11.5191	11.4459	12.1745	12.0552	12.1252	11.7685	11.7374	11.413	11.4888	11.5957	11.6826	11.8481	11.6449	11.4998	11.5068	12.1183	11.6396	+	3	9.6	37.436	0	4.9741	10	0.106945	0.193871	-0.203116	-0.348304	0.611524
Q4PZA2	Endothelin-converting enzyme 1	12.6509	12.6561	12.7496	13.0066	12.8052	13.2024	12.6917	12.7251	12.6923	13.1167	12.894	13.0313	13.3056	13.283	13.2689	12.8451	13.1404	12.9898	12.7822	12.7924	13.2144	13.3091	13.398	13.5226	13.3935	13.3587	13.3535	12.6856	13.0048	12.7031	13.014	13.2858	12.9918	12.9297	13.4099	13.3685	+	8	18.2	87.072	0	20.283	21	0.319202	0.0175013	0.271803	-0.0222569	0.480202
A0A494BB08	Coiled-coil domain-containing protein 88B (Fragment)	14.8212	14.7348	14.8667	14.643	14.5291	14.7227	14.8226	14.6489	14.7791	15.184	14.8526	15.1187	15.0203	14.8529	15.0112	14.9011	14.8922	14.9157	15.1333	14.8901	15.2025	14.849	14.6119	14.9028	14.2605	14.3424	14.8346	14.8076	14.6316	14.7502	15.0517	14.9615	14.903	15.0753	14.7879	14.4792	+	1	1.9	128.2	0.0041992	1.5103	1	-0.175961	-0.0573535	-0.0902812	-0.148752	-0.287415
Q8K265	Wdr18 protein (Fragment)	12.8859	13.1452	12.6644	13.1622	13.1707	12.861	12.6144	12.7558	12.4412	12.7059	12.9654	12.9833	13.4402	13.5315	13.3643	12.7733	13.3494	13.054	13.1338	13.0493	12.6797	13.3866	13.4869	13.5327	13.1219	13.4483	13.1224	12.8985	13.0646	12.6038	12.8849	13.4453	13.0589	12.9543	13.4687	13.2308	+	3	9.3	36.595	0.00046062	2.882	14	0.166134	-0.294697	0.560432	0.174026	0.514441
A0A1B0GSU0	Aldehyde dehydrogenase family 16 member A1	13.0527	13.294	13.2296	13.5971	13.4935	13.6717	13.1421	13.2498	13.2301	13.4313	13.2373	13.3307	13.6377	13.2874	13.5755	13.3316	13.5687	13.571	13.3523	13.3851	13.0084	13.7972	13.547	13.4448	13.7494	14.3278	14.028	13.1921	13.5874	13.2073	13.3331	13.5002	13.4904	13.2486	13.5963	14.0351	+	7	15.6	84.797	0	19.117	29	0.395357	0.0152624	0.167078	0.157296	0.34773
Q5SQX6	Cytoplasmic FMR1-interacting protein 2	11.495	11.3391	10.987	11.3905	11.4635	11.3707	11.0315	11.3458	11.3822	11.663	11.6594	11.4506	11.7115	11.6483	11.592	11.5554	12.133	11.8012	11.7671	11.3936	11.1023	11.9069	11.9384	11.6828	10.3281	10.4267	9.98982	11.2737	11.4082	11.2532	11.591	11.6506	11.8298	11.421	11.8427	10.2482	+	1	8	145.66	0	4.7964	6	0.134523	-0.020528	0.0596231	0.238839	0.421685
E9Q5W5	Zinc finger ZZ-type and EF-hand domain-containing protein 1	14.4495	14.4841	14.1626	14.4507	14.4195	14.3303	14.32	14.5227	14.3445	14.5822	14.471	14.3085	14.6788	14.445	14.3806	14.4607	14.5007	14.533	14.609	14.4783	14.5302	14.0656	14.2224	13.5729	14.8538	14.709	14.9634	14.3654	14.4001	14.3957	14.4539	14.5015	14.4982	14.5392	13.9537	14.8421	+	3	1.6	328.27	0.00046264	2.9068	8	0.0347314	0.0302882	0.0475708	0.0442517	-0.585511
Q5SWY7	Protein FAM83G	11.6673	11.9796	11.9667	11.5547	11.9518	11.8646	11.4492	11.4704	11.6591	11.7752	11.6725	12.1932	11.9025	12.1737	12.2609	11.9065	11.7565	12.6865	11.5374	11.6717	11.992	11.9576	12.1379	12.3646	12.3405	12.1774	12.7282	11.8712	11.7904	11.5262	11.8803	12.1123	12.1165	11.7337	12.1534	12.4154	+	4	8.1	89.829	0	8.3214	15	-0.0808634	-0.345013	0.23203	0.236192	0.419692
Q5SX39	Myosin-4	23.7125	23.7237	23.7319	23.3262	23.347	23.34	23.5734	23.5846	23.5836	23.1637	23.1592	23.1624	22.8576	22.8565	22.8521	23.2021	23.2118	23.221	23.1446	23.1433	23.1406	22.6085	22.5973	22.6062	23.3444	23.3469	23.342	23.7227	23.3377	23.5806	23.1618	22.8554	23.2116	23.1428	22.604	23.3444	+	63	71.2	222.86	0	323.31	3075	-0.384963	-0.142122	-0.306356	0.049874	-0.538779
Q5SX40	Myosin-1	25.5238	25.52	25.5324	25.1627	25.1566	25.1639	25.5812	25.5917	25.5979	25.4894	25.4995	25.5003	25.0532	25.0634	25.0671	25.3904	25.3876	25.3967	25.568	25.5758	25.5804	24.9183	24.9271	24.9238	25.5338	25.5166	25.534	25.5254	25.1611	25.5903	25.4964	25.0612	25.3916	25.5747	24.9231	25.5281	+	45	71.6	223.34	0	323.31	11569	-0.364309	0.0648655	-0.43516	-0.1048	-0.651635
Q5U458	DnaJ homolog subfamily C member 11	15.5107	15.3726	15.5812	15.542	15.4648	15.6942	15.3842	15.4013	15.5863	15.202	15.1243	15.3184	15.23	15.1793	15.2901	15.3283	15.2632	15.4261	15.4387	15.4082	15.5299	15.1832	15.142	15.2797	15.9257	15.8353	16.0917	15.4882	15.567	15.4573	15.2149	15.2331	15.3392	15.4589	15.2016	15.9509	+	8	24.7	63.232	0	37.962	18	0.0788373	-0.0309059	0.0182403	0.124292	-0.257317
Q5XKN4	Protein jagunal homolog 1	10.6152	10.7521	10.4175	10.2124	10.1785	10.5857	10.379	10.1607	10.5071	10.5684	10.9485	10.6402	11.1212	10.842	10.8821	10.6304	10.576	10.9886	10.0226	10.8642	10.3311	10.3547	10.9389	10.9169	10.3236	9.29031	9.43982	10.5949	10.3255	10.3489	10.719	10.9485	10.7317	10.406	10.7368	9.68457	+	1	6.6	21.102	0.0021035	2.0468	5	-0.269382	-0.246012	0.229452	0.0126823	0.330851
Q60590	Alpha-1-acid glycoprotein 1	17.883	17.8598	17.8939	18.1173	18.1122	18.1712	17.9008	17.7896	17.8882	17.856	17.804	17.8524	17.7258	17.6738	17.6584	17.9108	17.8641	17.864	17.7803	17.7034	17.7038	17.5479	17.4295	17.3313	17.661	17.5252	17.5613	17.8789	18.1335	17.8595	17.8375	17.686	17.8796	17.7292	17.4362	17.5825	+	5	19.8	23.895	0	20.94	87	0.254645	-0.0193859	-0.151513	0.0421403	-0.292926
Q3UM63	Solute carrier family 30 (Zinc transporter), member 1	11.2533	10.9685	10.8602	11.4615	11.3843	10.9068	11.1929	11.3452	10.8347	11.172	11.3575	11.1965	12.3163	12.3564	11.9556	11.5137	11.8708	11.5941	11.4696	11.5964	11.1573	12.3764	12.4204	11.8681	11.6338	11.5847	12.0207	11.0273	11.2508	11.1243	11.242	12.2095	11.6595	11.4077	12.2216	11.7464	+	3	10.7	54.716	0	13.389	7	0.223538	0.0969589	0.967465	0.417519	0.813911
Q3TV20	Glutamine amidotransferase type-2 domain-containing protein	12.9876	13.021	12.689	13.022	13.3244	13.1105	12.4949	12.7065	12.3039	13.02	13.2258	12.6994	13.242	13.8238	13.2195	13.2255	13.404	12.981	13.0903	13.178	12.8991	13.4621	13.8966	13.2113	13.1149	13.7136	13.9205	12.8992	13.1523	12.5018	12.9817	13.4284	13.2035	13.0558	13.5234	13.583	+	7	18.9	64.286	0	12.895	28	0.253097	-0.39744	0.446736	0.221772	0.467551
Q3UR16	Uncharacterized protein (Fragment)	12.5993	12.4604	12.7052	12.6003	12.8666	13.0945	12.9152	12.8737	12.859	13.1659	13.1128	13.3676	13.2069	13.3458	13.4642	12.9616	12.8914	12.9496	13.1774	13.1465	13.273	13.9503	14.0197	14.201	13.3503	13.3468	13.4521	12.5883	12.8538	12.8827	13.2154	13.339	12.9342	13.1989	14.057	13.3831	+	2	3.3	102.23	0.0040153	1.5438	6	0.26554	0.294368	0.123552	-0.281233	0.85807
Q61129	Complement factor I	15.4682	15.4699	15.534	15.7585	15.8705	15.7332	15.4582	15.4679	15.53	15.2728	15.3247	15.3065	15.2878	15.3496	15.307	15.5291	15.5269	15.4788	15.1642	15.1645	15.2503	15.1808	15.1251	15.1572	15.5862	15.5598	15.4617	15.4907	15.7874	15.4854	15.3013	15.3148	15.5116	15.193	15.1544	15.5359	+	5	14.9	67.26	0	25.677	37	0.296721	-0.00532234	0.0134347	0.210236	-0.0386335
Q61206	Platelet-activating factor acetylhydrolase IB subunit beta	12.4829	12.2871	12.3561	13.065	12.9384	13.1853	12.64	12.3562	12.3512	12.5357	12.9154	12.7357	12.3367	12.2798	12.8718	12.535	12.754	12.5966	12.6906	12.1028	12.7393	12.3506	12.0981	12.6336	13.1233	13.242	13.2389	12.3754	13.0629	12.4491	12.7289	12.4961	12.6285	12.5109	12.3608	13.2014	+	4	30.6	25.581	0	22.368	41	0.687533	0.0737586	-0.232815	-0.100367	-0.150161
Q3TWM9	Uncharacterized protein (Fragment)	15.8759	15.8784	15.7928	16.134	16.0535	16.0196	15.5486	15.6749	15.4302	15.3916	15.4908	15.427	15.4467	15.6445	15.4753	16.0329	16.1703	15.7693	15.5143	15.5439	15.3435	15.2657	15.437	15.3149	15.0743	15.37	15.2371	15.849	16.069	15.5512	15.4364	15.5222	15.9908	15.4673	15.3392	15.2271	+	7	17.3	58.298	0	17.082	42	0.220017	-0.297799	0.0857404	0.554403	-0.128102
Q61245	Collagen alpha-1(XI) chain	15.1188	15.0515	15.2847	15.1954	15.222	15.4015	16.0042	16.1362	16.2096	15.1539	15.1579	15.2982	14.3893	14.3308	14.5836	14.7876	14.7041	14.8182	14.7837	14.8747	15.1507	14.552	14.6585	14.7654	14.6227	14.8517	15.0339	15.1516	15.273	16.1166	15.2033	14.4345	14.7699	14.9364	14.6586	14.8361	+	2	3.3	181.03	0.0002419	3.4512	6	0.121351	0.965019	-0.768785	-0.433382	-0.277751
Q61249	Immunoglobulin-binding protein 1	14.1563	14.3326	14.1862	14.2777	14.5218	14.2582	14.0781	14.0339	14.0076	14.2475	14.261	13.8828	14.3179	14.5388	14.2102	14.3728	14.5664	14.411	14.0609	14.2818	13.9168	14.4009	14.4909	13.902	14.6539	14.6914	14.6152	14.2251	14.3526	14.0399	14.1304	14.3556	14.4501	14.0865	14.2646	14.6535	+	9	28.8	38.97	0	26.702	35	0.127505	-0.185204	0.225209	0.31962	0.178101
A0A087WNN8	Sterol O-acyltransferase 1 (Fragment)	13.2953	13.0559	13.061	13.5243	13.0103	13.1536	12.7556	12.4109	12.5054	12.9574	12.1315	12.143	13.1043	12.6034	12.5832	12.9268	12.9281	12.5848	12.2686	12.178	12.1209	12.9258	12.4442	12.4426	13.0593	12.6678	12.7438	13.1374	13.2294	12.5573	12.4107	12.7636	12.8132	12.1892	12.6042	12.8237	+	2	14.1	25.347	0	10.059	10	0.0920247	-0.580045	0.352991	0.402568	0.414996
Q61555	Fibrillin-2	12.5194	12.2986	12.594	12.4549	12.1188	12.4006	12.541	12.6637	12.6426	11.8982	11.9355	12.1563	12.2056	11.7908	12.3213	11.5143	11.6966	12.0686	11.8253	11.7524	12.1294	12.1236	11.8019	12.3038	12.4486	12.0479	12.5884	12.4707	12.3248	12.6158	11.9967	12.1059	11.7598	11.9024	12.0764	12.3616	+	3	2.3	313.82	0	6.979	5	-0.145919	0.145103	0.109268	-0.236856	0.174049
Q3TSV4	Uncharacterized protein (Fragment)	11.1745	10.5479	10.7105	10.9078	10.9675	10.8864	11.109	10.9131	11.2993	10.3077	10.4359	10.2417	10.9099	11.4473	11.1443	11.8292	11.8048	11.7336	11.1342	11.1817	11.0535	12.2027	12.2497	12.0661	11.4208	11.86	11.6588	10.811	10.9206	11.1072	10.3284	11.1672	11.7892	11.1231	12.1728	11.6465	+	3	4.5	105.3	0.00024994	3.8989	7	0.109598	0.296202	0.83873	1.46075	1.04972
Q61702	Inter-alpha-trypsin inhibitor heavy chain H1	17.5636	17.4437	17.5671	17.8172	17.7553	17.8375	17.4204	17.4003	17.4984	17.1975	17.1395	17.3076	17.3563	17.2943	17.4017	17.4794	17.4002	17.5245	16.9783	16.9399	17.0493	17.1268	17.1416	17.2438	17.1819	17.1168	17.1194	17.5248	17.8033	17.4397	17.2149	17.3508	17.468	16.9892	17.1707	17.1394	+	17	23.2	101.07	0	137.42	93	0.278519	-0.0850985	0.135892	0.253171	0.18155
Q61704	Inter-alpha-trypsin inhibitor heavy chain H3	16.0683	16.0408	15.9863	16.5384	16.5217	16.4374	15.7618	15.9204	15.8789	15.5503	15.6394	15.6327	16.2127	16.2991	16.2034	15.7901	15.8706	15.7109	15.3778	15.6464	15.5169	15.9788	16.1073	15.9629	15.3649	15.7539	15.5442	16.0318	16.4992	15.8537	15.6074	16.2384	15.7905	15.5137	16.0163	15.5543	+	11	15	99.357	0	76.872	43	0.467346	-0.17814	0.630943	0.183085	0.502605
Q61823	Programmed cell death protein 4	15.6059	15.6192	15.6579	15.6722	15.7333	15.7154	15.4858	15.5506	15.4275	15.7147	15.8166	15.7503	16.1063	16.1456	16.2108	15.9046	15.9485	15.9053	15.836	15.8749	15.7467	16.3326	16.3793	16.5143	15.9483	15.8717	15.8773	15.6277	15.707	15.488	15.7605	16.1542	15.9195	15.8192	16.4087	15.8991	+	10	30.1	51.702	0	49.299	45	0.0792763	-0.139704	0.39369	0.158944	0.589531
Q545D8	Proteoglycan 2, bone marrow	12.8561	12.8819	12.7044	13.453	13.5634	13.2563	12.8142	13.0009	12.7927	12.269	12.593	12.2892	12.0294	12.5411	11.7274	12.8138	13.0783	12.5072	12.1346	12.472	12.1893	11.9234	12.4281	11.6035	12.6636	13.0116	12.1366	12.8141	13.4242	12.8693	12.3837	12.0993	12.7998	12.2653	11.985	12.604	+	1	5.4	24.255	0.00024201	3.457	6	0.610092	0.05514	-0.2844	0.416095	-0.280311
Q3UDI8	DNA replication licensing factor MCM7	14.1032	13.9304	14.0179	14.1913	14.3313	14.2159	13.8642	13.6656	13.4804	14.0879	14.0397	14.1039	14.8385	14.8235	14.6971	14.4634	14.253	14.0767	14.2698	14.2286	14.2746	14.9283	15.0801	14.9523	14.3342	14.5614	14.0901	14.0171	14.2462	13.6701	14.0772	14.7864	14.2644	14.2577	14.9869	14.3286	+	13	28.1	81.196	0	41.81	42	0.229036	-0.347058	0.709187	0.187174	0.729235
Q5SQB0	Nucleophosmin	19.2406	19.2876	19.2383	19.42	19.3262	19.4068	18.9591	19.0033	19.005	19.2015	19.3345	19.2289	19.8824	20.0026	19.8701	19.3562	19.4182	19.318	19.3252	19.4221	19.3524	20.0139	20.1817	20.0456	19.4938	19.2169	19.4644	19.2555	19.3843	18.9891	19.2549	19.9183	19.3642	19.3666	20.0804	19.3917	+	14	53	29.524	0	274.52	217	0.128838	-0.266393	0.6634	0.109233	0.713809
Q62048	Astrocytic phosphoprotein PEA-15	14.0741	13.9396	14.0396	13.9359	13.6071	13.8525	14.0399	13.9113	14.0207	13.6969	13.5307	13.4982	13.4347	13.4266	13.5465	13.6762	13.6106	13.504	13.6577	13.5458	13.5718	13.7147	13.5314	13.8031	13.2605	13.1652	13.4533	14.0178	13.7985	13.9906	13.5753	13.4693	13.5969	13.5918	13.6831	13.293	+	3	29.2	15.054	0	6.3316	13	-0.219287	-0.0271691	-0.106015	0.021608	0.0912998
Q62086	Serum paraoxonase/arylesterase 2	11.9342	12.1249	11.8829	12.2739	11.9051	11.641	11.6682	11.9527	11.521	11.7898	11.8987	11.6885	12.1938	12.358	12.0223	12.0809	12.2326	11.9763	12.0762	11.7487	11.7664	12.2322	12.1547	12.312	11.2111	11.7462	11.495	11.9806	11.94	11.714	11.7924	12.1914	12.0966	11.8638	12.233	11.4841	+	3	15	39.617	0	6.868	12	-0.0406362	-0.266654	0.399	0.304225	0.369199
Q62189	U1 small nuclear ribonucleoprotein A	15.8396	15.7552	15.8456	15.824	15.8733	15.8209	15.9381	15.826	15.7846	16.0444	15.8972	15.9186	16.1952	16.1505	16.1362	15.8416	15.8624	15.8931	15.9943	15.8921	15.8303	16.5171	16.3629	16.4001	15.4863	15.6385	15.559	15.8134	15.8394	15.8496	15.9534	16.1607	15.8657	15.9056	16.4267	15.5613	+	7	34.8	31.835	0	19.942	33	0.0259586	0.0361361	0.207245	-0.0877505	0.521136
Q3USK4	Uncharacterized protein	16.653	16.5906	16.6686	16.8064	17.0308	16.8269	16.7093	16.6768	16.7128	17.1924	17.0161	17.2146	17.5624	17.3202	17.7333	16.7888	16.6078	16.8457	17.3155	17.108	17.3426	17.726	17.5548	17.7878	17.9972	18.5775	17.9665	16.6374	16.888	16.6997	17.141	17.5386	16.7474	17.2554	17.6895	18.1804	+	3	4.4	129.23	0	4.4637	21	0.250616	0.062241	0.397587	-0.393595	0.434175
Q62351	Transferrin receptor protein 1	13.6134	13.6113	13.5045	13.9441	13.8735	13.5888	13.5168	13.4763	13.4159	13.7196	13.7328	13.6939	14.3722	14.2479	14.1178	13.8311	13.6212	13.4704	13.8352	13.7888	13.6258	14.3906	14.4194	14.2936	13.7932	13.4455	13.476	13.5764	13.8021	13.4697	13.7154	14.246	13.6409	13.7499	14.3679	13.5716	+	7	13.5	85.73	0	70.337	23	0.225762	-0.106688	0.530538	-0.0745319	0.617912
Q62470	Integrin alpha-3	13.2957	13.2284	13.3636	13.4861	13.5632	13.4125	13.1378	13.0384	13.0576	13.4583	13.1055	13.4048	13.7298	13.5034	13.7632	13.5844	13.2251	13.8028	13.4692	13.2467	13.5759	13.61	13.5415	13.8918	14.0075	14.2774	14.3774	13.2959	13.4873	13.078	13.3228	13.6655	13.5374	13.4306	13.6811	14.2208	+	4	5.5	116.74	0	12.441	10	0.19138	-0.217931	0.342636	0.214603	0.250486
Q8CBM0	Uncharacterized protein	15.7993	15.869	15.743	16.0537	16.164	16.1229	15.7856	15.8606	15.7792	15.8552	15.8576	15.7717	16.3088	16.2397	16.2079	15.9371	15.9409	15.8799	16.1141	15.9784	15.9433	16.4305	16.4384	16.4201	16.386	16.8435	16.7347	15.8037	16.1135	15.8085	15.8282	16.2521	15.9193	16.0119	16.4297	16.6547	+	13	29.1	60.519	0	94.636	59	0.309764	0.00472239	0.423971	0.0911353	0.417711
Q63829	COMM domain-containing protein 3	9.43991	8.66609	9.53496	9.30356	10.4084	10.4167	9.51048	8.79223	9.14169	9.93095	8.9455	9.69171	9.96634	9.77607	10.6388	10.2688	10.4386	10.5844	10.2773	9.62733	10.5924	9.89535	9.50648	10.4262	9.77988	9.91312	9.5488	9.21365	10.0429	9.14813	9.52272	10.1271	10.4306	10.1657	9.94266	9.74727	+	1	10.8	22.037	0	9.2293	5	0.829244	-0.0655211	0.604355	0.907863	-0.223019
Q640N1	Adipocyte enhancer-binding protein 1	17.5119	17.5621	17.6107	17.732	17.6465	17.8647	17.6172	17.5946	17.666	17.5381	17.6162	17.5936	17.3043	17.3299	17.3561	17.7083	17.71	17.7671	17.2851	17.3424	17.3194	17.0694	17.093	17.2028	17.7389	17.5198	17.7494	17.5616	17.7477	17.6259	17.5826	17.3301	17.7285	17.3156	17.1217	17.6694	+	17	18.7	128.36	0	323.31	128	0.186133	0.0643607	-0.252536	0.145836	-0.193917
Q640P4	Glycosyltransferase 8 domain-containing protein 2	12.2557	12.1554	12.2217	11.9774	11.5689	11.9844	12.0319	12.0446	12.1644	12.5077	12.1661	12.2864	12.2188	11.6205	12.1142	12.6381	12.3932	12.4566	11.923	11.703	12.0322	12.3253	11.9367	12.3471	11.819	11.1573	12.1702	12.2109	11.8436	12.0803	12.3201	11.9845	12.496	11.8861	12.203	11.7155	+	3	14.9	39.933	0.0021088	2.0755	10	-0.367382	-0.13065	-0.335597	0.17586	0.316935
Q6NSR5	UDP-glucuronosyltransferase	11.1955	11.6516	11.667	11.6316	11.8207	11.7712	11.1983	11.4022	10.8809	11.3979	11.6199	11.8474	12.1254	11.8891	11.8379	11.9102	12.1101	11.6385	11.4897	11.5274	11.5583	12.2059	11.7499	11.7857	11.376	11.7093	12.0105	11.5047	11.7411	11.1604	11.6217	11.9508	11.8863	11.5251	11.9138	11.6986	+	1	14.7	60.423	0.00046414	2.9283	5	0.23644	-0.344252	0.329053	0.264531	0.388694
Q3V2I5	Gp_dh_N domain-containing protein (Fragment)	14.3443	14.3376	14.3592	15.5299	15.4391	15.3519	13.6376	13.64	13.4976	12.2338	12.8712	12.9893	12.3479	12.758	12.4904	12.2225	13.1911	12.545	12.8749	13.1368	13.0807	11.4565	12.2424	11.9115	16.431	16.2151	16.273	14.347	15.4403	13.5918	12.6981	12.5321	12.6529	13.0308	11.8701	16.3064	+	1	15.3	25.184	0	19.148	3	1.09326	-0.755296	-0.166002	-0.0452252	-1.16067
G5E8B1	Tyrosine-protein phosphatase non-receptor type 13	14.7081	14.4936	14.6514	14.7542	14.7295	14.7951	15.1279	14.9633	15.1035	14.8252	14.8793	14.9068	14.9504	15.0085	15.0071	15.1122	15.0494	14.8831	15.0944	15.1116	15.0383	15.3263	15.3743	15.3518	15.2181	15.099	15.2444	14.6177	14.7596	15.0649	14.8704	14.9887	15.0149	15.0814	15.3508	15.1872	+	5	2.7	270.23	0	5.9821	9	0.141866	0.447226	0.11824	0.144476	0.269404
Q8C213	Cation_ATPase_N domain-containing protein (Fragment)	16.9429	16.968	16.9771	16.4844	16.3304	16.4618	16.8306	16.8023	16.8024	16.7486	16.628	16.7831	16.4642	16.3689	16.4538	16.85	16.7899	16.8816	16.8109	16.6712	16.7695	16.1249	15.9352	16.1571	16.6589	16.6149	16.7553	16.9627	16.4256	16.8118	16.7199	16.429	16.8405	16.7506	16.0724	16.6764	+	1	11.1	101.4	0	59.231	68	-0.537136	-0.150936	-0.290928	0.120621	-0.678142
Q564F2	Guanylate kinase 1, isoform CRA_a	9.27077	10.7333	9.77148	9.76386	10.5833	10.3202	10.0657	10.4598	10.2806	10.951	10.3369	10.8647	10.1907	10.5925	11.5564	12.1379	10.3376	11.8731	10.4796	10.2737	10.5824	10.184	10.4654	10.8059	12.1967	10.8312	12.5036	9.9252	10.2225	10.2687	10.7175	10.7799	11.4495	10.4452	10.4851	11.8438	+	4	25.8	21.918	0	4.6154	7	0.297256	0.343505	0.062328	0.731978	0.0398628
Q149V4	Histone H2A	16.6279	16.5769	16.4937	16.7235	16.6668	16.6674	17.1845	17.0891	17.1758	16.6105	16.5317	16.4618	16.4556	16.5035	16.3539	16.2649	16.4046	16.2896	16.5625	16.561	16.5135	16.3802	16.366	16.3347	15.5856	15.9399	15.6291	16.5662	16.6859	17.1498	16.5346	16.4377	16.3197	16.5456	16.3603	15.7182	+	1	35.7	13.988	0.00047371	3.1779	9	0.119749	0.583667	-0.0969684	-0.214944	-0.18536
Q65Z40	Wings apart-like protein homolog	12.2409	12.3271	12.3177	12.0942	12.0901	12.3808	11.6769	11.4218	11.2564	11.8754	12.23	12.2093	12.4654	12.4295	12.2551	11.7986	12.3985	12.6516	11.8598	12.1659	12.0492	12.4937	12.5154	12.5822	12.4401	11.9492	12.1499	12.2953	12.1884	11.4517	12.1049	12.3833	12.2829	12.025	12.5304	12.1797	+	5	8.1	134.07	0	11.893	15	-0.106869	-0.843581	0.278447	0.178006	0.505469
Q66L42	Mitogen-activated protein kinase kinase kinase 10	13.0504	12.5338	12.5823	13.0265	12.4533	12.6708	13.1335	12.6641	12.7198	13.5534	13.1807	13.3962	14.4539	14.5052	14.3368	13.5	13.3367	13.6033	13.5992	13.6116	13.5334	14.7803	14.7491	14.5678	13.8228	13.5872	13.7994	12.7221	12.7169	12.8392	13.3768	14.432	13.48	13.5814	14.6991	13.7365	+	1	0.7	103.19	0.0019347	2.2847	3	-0.00525169	0.11703	1.05522	0.103252	1.11766
F8WGT1	Putative adenosylhomocysteinase 3	12.5481	12.6714	12.9158	12.5111	12.6337	12.4897	12.1612	12.4014	11.8373	12.2411	12.3502	12.4872	12.4072	12.5768	12.1655	13.2972	13.1785	13.079	12.1762	12.2754	12.2335	12.5447	12.1757	12.1084	13.0838	13.0379	13.1493	12.7118	12.5448	12.1333	12.3595	12.3832	13.1849	12.2284	12.2763	13.0903	+	3	18	66.771	0	14.019	12	-0.166946	-0.578459	0.0236733	0.825389	0.0478902
Q3TGM7	HBS1-like protein	12.4137	12.6627	12.4872	11.9839	12.6259	12.3971	11.8103	12.2114	11.9751	12.5358	12.6037	12.3569	12.6859	13.0792	12.707	12.6536	12.7889	12.5485	12.1943	12.6922	12.4574	12.5258	12.9556	12.7874	11.654	12.089	12.1849	12.5212	12.3356	11.999	12.4988	12.824	12.6637	12.448	12.7563	11.976	+	4	9	74.827	0	8.5961	14	-0.185589	-0.522267	0.325215	0.164837	0.308307
Q6A026	Sister chromatid cohesion protein PDS5 homolog A	11.4012	11.4661	10.9676	11.8649	11.9411	12.0018	11.5967	11.4364	11.0536	11.5901	11.7904	12.0165	11.7747	11.8166	11.4482	11.8321	11.8556	11.5259	11.5378	11.5286	11.5728	11.7251	11.4182	11.6738	11.6688	11.7894	11.3665	11.2783	11.9359	11.3622	11.799	11.6798	11.7379	11.5464	11.6057	11.6082	+	4	5.6	150.33	0	8.5563	12	0.657657	0.0839457	-0.119176	-0.0611464	0.0593276
H7BX26	Centrosomal protein of 170 kDa	10.2033	10.0786	10.1672	10.4094	10.1798	10.0535	9.77179	10.0771	10.159	10.0302	10.1293	10.535	10.254	9.86578	10.4618	10.5248	10.3222	10.7329	9.91889	9.73177	10.2435	10.2786	10.2475	10.4103	10.5916	10.431	10.9304	10.1497	10.2142	10.0026	10.2315	10.1939	10.5266	9.96471	10.3121	10.651	+	2	2	173.94	0.00068713	2.8411	5	0.0645363	-0.14709	-0.0376148	0.295112	0.347431
Q6A0A2	La-related protein 4B	11.4444	11.3319	11.2542	11.4397	11.4384	11.156	11.3587	11.2551	10.2607	11.3231	11.2967	11.2794	11.8282	11.9945	11.876	11.291	11.7484	11.6875	11.3054	11.3629	11.258	11.464	11.5455	11.3956	11.5013	11.5253	11.5106	11.3435	11.3447	10.9582	11.2998	11.8996	11.5756	11.3088	11.4683	11.5124	+	2	3	81.626	0	5.8491	9	0.00117162	-0.385356	0.599801	0.275862	0.159567
B2RSU6	Cingulin-like 1	9.23256	11.0122	8.12951	9.41571	9.2559	9.50672	9.46283	9.87379	8.96833	7.4583	7.69064	7.24456	9.12815	7.79784	8.85105	8.76025	8.75741	7.54471	8.94261	7.57103	7.51753	8.91145	7.5906	7.92743	8.42323	9.59666	8.80962	9.4581	9.39278	9.43498	7.4645	8.59235	8.35412	8.01039	8.14316	8.94317	+	2	2.1	148.17	0.0049781	1.4459	4	-0.0653255	-0.0231214	1.12785	0.889622	0.132776
A0A1L1STF4	Immunoglobulin superfamily-containing leucine-rich repeat protein (Fragment)	9.8345	10.0838	10.4433	10.269	10.7833	11.0983	9.37538	10.4727	10.149	10.0557	10.558	10.6446	10.2491	11.091	11.2313	10.8135	10.9719	11.0124	9.43258	10.0603	10.3596	9.7327	10.5333	10.3948	10.6696	10.9529	11.6156	10.1205	10.7168	9.99902	10.4194	10.8571	10.9326	9.95084	10.2203	11.0794	+	1	10.7	16.401	0.0011136	2.5659	6	0.596334	-0.121496	0.437705	0.513182	0.269431
Q6IMF0	Keratin, type II cuticular 87	20.7276	20.7245	20.7748	20.6454	20.6596	20.7008	20.5833	20.5974	20.5912	20.9111	20.9162	20.922	21.2419	21.2438	21.2507	20.8412	20.8588	20.854	21.0186	21.0051	21.0328	21.3601	21.3561	21.365	21.5416	21.5088	21.593	20.7423	20.6686	20.5906	20.9165	21.2455	20.8513	21.0188	21.3604	21.5478	+	12	84	54.628	0	323.31	613	-0.0736654	-0.151674	0.329016	-0.0651303	0.34157
E9QN98	Inactive dipeptidyl peptidase 10	15.8543	15.6503	16.0158	15.4236	15.2149	15.3499	15.3746	15.3241	15.4552	15.4085	15.4926	15.5498	15.3367	15.4676	15.3057	15.9358	15.7438	16.0109	15.3787	15.3734	15.3013	15.4188	15.5877	15.41	15.3513	15.3165	15.1274	15.8401	15.3295	15.3846	15.4836	15.37	15.8969	15.3512	15.4721	15.2651	+	2	3.5	91.129	0.0094176	1.1198	8	-0.510656	-0.455493	-0.113592	0.413259	0.120963
E9QLW7	Dermokine	17.6564	17.6383	17.6409	17.4558	17.5298	17.5954	17.6899	17.6897	17.7704	17.9976	17.9738	18.012	17.6895	17.6897	17.6839	17.8648	17.8698	17.8402	17.9044	17.8988	17.9166	17.6008	17.6019	17.6248	17.078	17.2724	17.2493	17.6452	17.527	17.7166	17.9945	17.6877	17.8583	17.9066	17.6091	17.1999	+	9	24.8	51.056	0	135.13	120	-0.118167	0.0714567	-0.306782	-0.136201	-0.297471
E9Q481	Serine/threonine-protein phosphatase 4 regulatory subunit 3A	12.3579	12.0065	12.0672	11.9854	11.742	12.2304	11.701	11.6578	12.0501	12.089	12.1555	12.096	12.6804	12.4869	12.5576	12.1315	12.0822	12.1533	12.3045	12.0626	12.3041	12.4983	12.3671	12.7655	12.2539	12.016	12.0849	12.1438	11.9859	11.803	12.1135	12.575	12.1223	12.2238	12.5436	12.1182	+	3	5	95.313	0	5.9309	12	-0.157913	-0.340858	0.461513	0.00883768	0.319897
Q6P3A4	V-set and immunoglobulin domain-containing protein 8	15.8419	15.6901	15.7156	15.7533	15.6202	15.6888	15.7309	15.5526	15.5336	16.08	16.0662	16.116	16.7706	16.5871	16.7778	16.0027	16.1268	16.0561	16.4051	16.2926	16.3548	17.2681	17.1102	17.2633	16.4747	16.3894	16.5383	15.7492	15.6875	15.6057	16.0874	16.7118	16.0619	16.3508	17.2139	16.4675	+	8	32.1	44.187	0	57.2	42	-0.0617582	-0.143481	0.624416	-0.0255401	0.863024
Q6P5D8	Structural maintenance of chromosomes flexible hinge domain-containing protein 1	11.9335	12.0323	12.4126	12.1326	12.4467	12.4555	11.8821	11.6929	12.1584	12.1407	12.1904	12.3181	12.2841	12.6004	12.7802	12.3311	12.6447	12.6886	12.3707	12.2936	12.4723	12.4192	12.5941	12.8639	12.3743	12.303	12.7676	12.1261	12.3449	11.9111	12.2164	12.5549	12.5548	12.3789	12.6257	12.4817	+	7	6.9	225.65	0	12.206	23	0.218811	-0.214982	0.338503	0.338375	0.246809
Q6P5E4	UDP-glucose:glycoprotein glucosyltransferase 1	20.4712	20.4886	20.463	20.5363	20.5029	20.505	20.2907	20.2971	20.2729	20.0487	20.0505	20.0501	19.8125	19.8231	19.8388	20.0407	20.068	20.0358	20.3093	20.2956	20.259	19.6124	19.63	19.6462	20.2778	20.296	20.3253	20.4742	20.5147	20.2869	20.0498	19.8248	20.0482	20.288	19.6295	20.2997	+	48	42.7	176.43	0	319.72	268	0.0404868	-0.18734	-0.224943	-0.0015863	-0.658413
Q6P6M7	O-phosphoseryl-tRNA(Sec) selenium transferase	14.1208	14.064	14.0206	13.6471	13.5637	13.7022	13.9991	13.8658	13.9552	14.269	14.2794	14.2947	14.3782	14.4813	14.4099	14.2712	14.2762	14.29	14.1664	14.2545	14.2805	14.6279	14.6219	14.7376	13.2168	13.253	13.1501	14.0685	13.6376	13.94	14.281	14.4231	14.2791	14.2338	14.6625	13.2066	+	2	5.8	55.325	0	4.5656	7	-0.430829	-0.128446	0.142122	-0.00187558	0.428676
Q6PB44	Tyrosine-protein phosphatase non-receptor type 23	13.7647	13.9214	13.9523	14.1445	14.1462	14.1591	13.5106	13.6909	13.5668	13.5183	13.7927	13.9329	13.9038	14.1393	14.046	13.8011	14.0987	14.2119	13.6114	13.8201	13.7845	13.8001	13.9816	13.9867	14.4732	14.4853	14.4753	13.8794	14.1499	13.5894	13.748	14.0297	14.0372	13.7387	13.9228	14.4779	+	7	6.4	185.21	0	25.851	24	0.270472	-0.289999	0.281716	0.289246	0.184099
Q6PCW6	Cornifelin	13.163	13.3617	13.1049	13.159	13.5159	13.3093	12.971	12.9767	12.7889	13.0445	13.2758	13.1164	13.74	13.5283	13.5672	13.4203	13.6755	13.5175	13.3135	13.2529	13.3608	13.4069	13.4435	13.7093	13.9169	13.8654	13.947	13.2099	13.3281	12.9122	13.1456	13.6118	13.5378	13.3091	13.5199	13.9098	+	1	19.8	12.302	0	14.652	11	0.118208	-0.297679	0.466249	0.392223	0.210834
Q3UGM5	Uncharacterized protein	11.6654	12.1239	11.818	12.2405	12.0175	11.6988	12.1094	11.2765	11.3525	12.0314	11.4793	12.0946	12.3198	12.2482	11.9505	12.3721	12.4289	12.0784	11.7712	11.6636	11.7665	11.8068	11.8474	12.1851	12.2278	12.4058	12.4566	11.8691	11.9856	11.5795	11.8684	12.1728	12.2931	11.7337	11.9464	12.3634	+	3	35.1	26.002	0	15.323	19	0.116464	-0.289658	0.304397	0.424696	0.212703
A0A0N4SVC2	Transformer-2 protein homolog alpha	13.8696	13.8977	13.4294	13.9624	14.0122	13.7609	13.1973	13.195	13.3142	13.5177	13.6014	13.5125	13.9685	13.9098	13.8329	13.8631	14.0144	13.7997	13.5379	13.4483	13.4288	13.8936	13.9897	13.8667	14.0313	14.0262	13.7512	13.7323	13.9118	13.2355	13.5439	13.9038	13.8924	13.4717	13.9167	13.9362	+	2	11.4	32.259	0	6.3097	9	0.179529	-0.496783	0.359872	0.348548	0.445033
Q6PIU9	Uncharacterized protein FLJ45252 homolog	12.9151	12.908	12.9257	12.9982	12.969	13.0042	12.8302	12.6506	12.9628	12.7981	12.6367	12.9788	12.8696	12.829	13.1015	12.7496	12.7975	12.7764	12.8237	12.5686	12.8543	12.8251	12.7393	12.7865	13.1609	13.291	13.5927	12.9163	12.9904	12.8145	12.8046	12.9334	12.7745	12.7489	12.7836	13.3482	+	5	29.1	37.704	0	24.26	14	0.0741846	-0.101734	0.128818	-0.0300846	0.0347304
Q6URW6	Myosin-14	18.4336	18.4389	18.4209	18.3541	18.344	18.3399	18.3053	18.2918	18.2559	18.5178	18.4977	18.5067	18.8811	18.8374	18.8903	18.6853	18.6381	18.6496	18.5609	18.5216	18.5529	19.014	18.9804	19.0426	18.6474	18.5922	18.6012	18.4311	18.346	18.2843	18.5074	18.8696	18.6577	18.5451	19.0123	18.6136	+	53	39.2	228.58	0	323.31	324	-0.0851642	-0.146812	0.362185	0.150243	0.467206
Q80XQ1	Ccdc88c protein	11.3582	11.4157	11.4403	11.4868	11.7119	11.2856	11.6538	12.0254	11.5106	11.9318	11.8812	11.6766	11.5982	11.7952	11.9058	11.5715	11.9038	11.3898	11.9564	11.9402	11.5932	12.2999	12.3016	12.1083	12.2221	12.218	12.4014	11.4048	11.4948	11.7299	11.8299	11.7664	11.6217	11.8299	12.2366	12.2805	+	1	0.7	164.05	0.0031017	1.8775	3	0.0900089	0.325149	-0.0634515	-0.208164	0.406685
Q6ZQ88	Lysine-specific histone demethylase 1A	12.208	12.2717	12.6754	12.541	12.5059	12.7324	12.3632	12.1954	12.2198	12.4477	12.6295	12.614	12.4169	12.5313	12.8253	12.4324	12.3925	12.5792	12.3542	12.5361	12.5905	12.7031	12.4752	12.8257	13.0086	12.7543	13.2822	12.385	12.5931	12.2595	12.5638	12.5912	12.468	12.4936	12.668	13.015	+	6	13.5	92.849	0	14.329	19	0.208094	-0.125551	0.0274187	-0.0957556	0.17439
Q6ZWM4	U6 snRNA-associated Sm-like protein LSm8	13.3343	13.0855	13.0531	13.738	13.1813	13.2168	13.0856	13.0682	13.1161	12.9798	12.8501	13.1074	13.3244	13.1926	13.1168	13.2415	13.0319	13.0303	13.1681	12.734	12.9888	13.1261	13.2727	13.269	14.0844	13.4963	13.5325	13.1576	13.3787	13.09	12.9791	13.2113	13.1012	12.9636	13.2226	13.7044	+	3	52.1	10.403	0	13.48	15	0.221068	-0.0676678	0.232162	0.12214	0.258953
A0A0G2JDW7	40S ribosomal protein S27 (Fragment)	15.4266	15.2491	15.2595	15.4587	15.4474	15.4265	15.4232	15.296	15.2122	15.1422	15.1645	15.1973	15.4657	15.4513	15.5436	15.1865	15.2447	15.1177	15.3785	15.3816	15.4002	16.1278	16.0956	15.951	15.6085	15.3491	15.4205	15.3117	15.4442	15.3105	15.168	15.4869	15.183	15.3868	16.0581	15.4594	+	2	25.6	9.2327	0	8.2168	16	0.132492	-0.00124093	0.318852	0.0149526	0.671339
I7HLV2	60S ribosomal protein L10 (Fragment)	15.3942	15.3008	15.1346	15.0049	15.0106	14.879	15.2404	15.0744	15.0478	14.7169	14.6927	14.4477	14.7837	14.9202	14.5567	14.612	14.7261	14.3853	14.6432	14.5837	14.4213	15.3872	15.2007	15.1064	15.1691	15.0093	14.9825	15.2765	14.9648	15.1209	14.6191	14.7535	14.5745	14.5494	15.2314	15.0536	+	7	37.3	23.072	0	98.327	33	-0.311711	-0.155688	0.134477	-0.0445535	0.682025
Q78IK2	ATP synthase membrane subunit DAPIT, mitochondrial	16.3726	16.4939	16.3138	15.9737	16.1373	15.8021	16.3011	16.4223	16.0929	16.2053	16.2518	16.1461	15.9641	15.9082	15.8094	16.5155	16.4762	16.6173	16.1364	16.1589	15.9656	15.748	15.9061	15.6479	15.6385	15.9165	15.3911	16.3934	15.971	16.2721	16.2011	15.8939	16.5364	16.087	15.7673	15.6487	+	3	44.8	6.3814	0	21.566	17	-0.422415	-0.121355	-0.307202	0.335297	-0.319648
Q78IS1	Transmembrane emp24 domain-containing protein 3	14.3482	14.3213	14.4621	14.2155	14.346	14.3119	14.2745	14.2534	14.2438	14.0752	14.2674	14.152	14.3321	14.2857	14.3386	14.2513	14.2982	14.2365	14.0232	14.1478	14.0907	14.4535	14.5316	14.366	13.6335	13.6524	13.6879	14.3772	14.2911	14.2572	14.1649	14.3188	14.262	14.0873	14.4503	13.6579	+	2	9.5	25.465	0	5.0028	7	-0.0860737	-0.119969	0.153946	0.0971543	0.36309
Q78XF5	Oligosaccharyltransferase complex subunit	13.669	13.7031	13.8614	13.5702	13.8606	13.4368	13.2444	13.0125	13.1324	13.1076	13.0181	13.3006	13.0623	13.1345	13.1068	13.7482	13.6782	13.6943	12.8306	12.9747	13.2906	12.9513	13.0147	13.339	13.1148	13.536	12.971	13.7445	13.6226	13.1298	13.1421	13.1012	13.7069	13.032	13.1016	13.2073	+	1	8.1	16.815	0.00047214	3.13	21	-0.12192	-0.614701	-0.0408828	0.56481	0.0696387
Q7TMD7	Desmoglein-4	16.0419	16.1582	16.0469	16.0832	16.1386	15.9943	15.9273	16.0664	15.9562	16.209	16.2697	16.2571	16.5702	16.585	16.5906	16.2951	16.2841	16.2346	16.2169	16.2902	16.3245	16.6573	16.6887	16.7023	16.7112	16.7001	16.5906	16.0823	16.072	15.9833	16.2453	16.5819	16.2713	16.2772	16.6827	16.6673	+	15	25.7	114.45	0	113.33	82	-0.0102931	-0.099051	0.336658	0.025993	0.405534
Q7TNE3	Sperm-associated antigen 7	17.3351	17.3662	17.4129	16.6607	16.6807	16.8094	17.0698	17.1278	17.2185	16.4116	16.3843	16.5054	16.1037	15.9852	16.0889	16.617	16.6152	16.6391	15.9496	15.9376	16.004	16.075	15.9772	16.1363	15.4751	15.4603	15.5717	17.3714	16.717	17.1387	16.4338	16.0593	16.6238	15.9638	16.0629	15.5024	+	3	14.5	25.921	0	5.3463	9	-0.654442	-0.232685	-0.374548	0.189952	0.0991006
Q7TNP2	Serine/threonine-protein phosphatase 2A 65 kDa regulatory subunit A beta isoform	14.7494	14.858	14.8778	14.8784	15.0307	14.9807	14.6825	14.7505	14.7826	14.8493	15.1145	14.8971	15.489	15.7167	15.5593	15.0643	15.0802	15.1414	15.0787	15.181	15.0975	15.6151	15.8204	15.6137	15.0236	15.3541	15.3685	14.8284	14.9633	14.7385	14.9537	15.5883	15.0953	15.1191	15.6831	15.2487	+	12	36.4	65.934	0	39.296	34	0.134875	-0.0898516	0.634651	0.14165	0.564023
Q7TS72	Inositol-trisphosphate 3-kinase C	9.77164	10.7413	9.98736	10.9265	10.8596	10.4303	10.9152	10.9096	10.5742	10.9544	11.193	10.5308	11.3001	10.8959	10.9384	10.7344	10.9095	10.7556	10.6926	11.0709	10.9231	10.9241	10.7599	10.5932	9.26851	10.6362	10.1737	10.1668	10.7388	10.7997	10.8927	11.0448	10.7998	10.8955	10.7591	10.0261	+	1	4.7	74.492	0.0019194	2.1832	5	0.572026	0.632921	0.152083	-0.0928911	-0.136468
B2RUA5	SAPS domain family, member 1	11.8672	12.218	11.939	11.808	12.0563	12.4405	11.1123	11.7045	11.8236	11.2056	11.9773	11.8447	11.4199	12.1819	12.0868	12.1863	12.5727	12.0963	11.402	11.9254	11.3366	11.3169	12.1006	11.7169	13.028	12.4976	13.5304	12.008	12.1016	11.5468	11.6759	11.8962	12.2851	11.5546	11.7115	13.0186	+	3	6.7	94.555	0	7.4021	12	0.0935242	-0.461259	0.220328	0.609227	0.156808
Q80TA9	Ectopic P granules protein 5 homolog	9.18794	9.35142	9.65479	8.88934	8.2263	9.23851	8.42309	8.03586	9.01912	9.4653	9.49702	9.22672	9.5059	9.35736	9.4046	11.0082	11.2027	10.8346	9.45074	8.95336	8.19175	13.1468	12.7902	12.6859	8.46494	9.58624	9.46877	9.39805	8.78472	8.49269	9.39635	9.42262	11.0151	8.86528	12.8743	9.17332	+	2	1	290.8	0.0083576	1.2092	5	-0.613336	-0.905359	0.0262724	1.61878	4.009
Q80TN4	DnaJ homolog subfamily C member 16	19.0375	19.078	19.0353	20.1297	20.1008	20.1126	18.5351	18.5263	18.5706	15.6367	15.7668	15.9568	15.3401	15.5034	15.7263	16.0977	16.1563	16.2134	16.6602	16.6366	16.7101	15.3273	14.9611	15.2653	20.9503	20.9132	20.9384	19.0503	20.1144	18.544	15.7868	15.5233	16.1558	16.669	15.1846	20.934	+	2	5.6	89.135	0.00047015	3.0641	4	1.06407	-0.506282	-0.263511	0.369037	-1.48443
Q3TSI5	E3_UbLigase_EDD domain-containing protein (Fragment)	11.3456	10.3842	11.4748	11.6705	11.1915	11.5693	11.4284	11.2031	11.3385	11.6258	11.5878	11.6994	11.9237	11.7465	11.9271	11.7174	11.9662	11.7449	11.3921	11.9009	11.6434	11.8898	12.3608	12.038	11.1299	12.0023	11.6275	11.0682	11.4771	11.3233	11.6377	11.8658	11.8095	11.6455	12.0962	11.5866	+	2	3.3	80.474	0.0011101	2.5481	8	0.4089	0.255134	0.228052	0.171775	0.450758
A0A087WQF1	CLIP-associating protein 1	12.3521	12.3136	12.3038	12.1022	12.0619	12.2533	12.022	12.0511	11.9758	12.4688	12.5976	12.5722	12.822	12.8441	12.739	12.5416	12.5546	12.5301	12.5619	12.4844	12.0595	12.9415	12.7696	13.1534	12.0068	12.1706	12.6359	12.3232	12.1391	12.0163	12.5462	12.8017	12.5421	12.3686	12.9548	12.2711	+	6	8.2	162.14	0	12.337	13	-0.18404	-0.306887	0.25553	-0.00406108	0.586246
A2AQ43	Formin-binding protein 1	12.4397	12.7094	12.3376	12.4617	12.4149	12.5227	12.568	12.6567	12.4665	12.6865	12.8491	12.9427	12.6442	12.9938	12.6456	12.6931	12.8982	12.4645	12.4816	12.8683	12.8778	12.6918	12.8697	12.9108	12.018	12.3562	11.5439	12.4955	12.4665	12.5638	12.8261	12.7612	12.6852	12.7426	12.8241	11.9727	+	3	10.1	64.628	0	6.8605	12	-0.02907	0.068226	-0.0648988	-0.140867	0.0815177
Q3TTH9	PUM-HD domain-containing protein (Fragment)	12.6505	12.2884	12.4702	12.0043	11.6148	11.8861	11.0314	10.2544	10.8193	12.1351	11.7967	12.1184	11.8128	11.7319	12.199	12.7481	12.9083	12.7014	11.6659	11.2007	11.3999	11.0645	10.0699	11.2789	11.3189	10.5755	11.2783	12.4697	11.835	10.7017	12.0167	11.9146	12.7859	11.4222	10.8044	11.0576	+	1	5.2	58.653	0.003449	1.6657	2	-0.634681	-1.76801	-0.102147	0.769216	-0.617741
Q80UW5	Serine/threonine-protein kinase MRCK gamma	12.0941	12.8132	12.6663	12.5678	12.7447	12.8421	12.2039	12.5858	12.2887	12.6988	12.6387	12.4955	12.7684	13.2178	12.6046	12.5765	13.0421	12.7147	12.0572	12.7167	12.6644	12.8064	13.146	12.7105	14.3259	14.4519	14.6106	12.5246	12.7182	12.3595	12.611	12.8636	12.7778	12.4794	12.8876	14.4628	+	5	5.2	172.14	0	11.589	14	0.193665	-0.165102	0.252612	0.166757	0.408227
Q8R0H0	Polr2e protein	12.3951	12.5906	12.5949	12.4974	12.6771	12.5188	12.567	12.5821	12.6339	12.6062	12.6072	12.6701	12.8416	13.0384	12.8926	12.8658	12.7086	12.8762	12.4353	12.8647	12.6359	13.0877	13.1836	13.213	12.574	12.6109	12.847	12.5269	12.5644	12.5943	12.6278	12.9242	12.8169	12.6453	13.1614	12.6773	+	2	27.2	18.996	0	22.911	10	0.0375584	0.0674738	0.296372	0.189042	0.516164
Q80V42	Carboxypeptidase M	15.0878	15.1978	15.1981	15.401	15.3498	15.4843	15.0033	15.0588	15.0804	15.3308	15.3156	15.4853	16.2213	16.3108	16.3186	15.5338	15.616	15.5826	15.5846	15.5338	15.7012	16.4401	16.535	16.5578	15.8667	15.9365	15.9917	15.1612	15.4117	15.0475	15.3772	16.2836	15.5775	15.6066	16.511	15.9316	+	10	29.1	50.555	0	43.232	47	0.250473	-0.113753	0.906358	0.200242	0.904431
Q80X72	Leucine-rich repeat-containing protein 15	16.0565	15.8975	15.9503	16.1399	15.9304	16.0291	16.0183	16.0055	15.9084	16.2115	16.2735	16.1888	16.983	16.8154	16.9463	16.3789	16.2729	16.2927	16.3948	16.3072	16.3625	17.1724	16.9793	17.115	16.3762	16.1291	16.2747	15.9681	16.0332	15.9774	16.2246	16.9149	16.3148	16.3548	17.0889	16.26	+	9	22.6	64.176	0	148.9	66	0.0650624	0.0092994	0.690292	0.090215	0.734097
E9PZF4	Nebulin-related-anchoring protein	14.1438	14.4145	14.3615	14.241	14.3026	14.2246	14.2234	14.34	14.1965	14.7569	14.6791	14.5373	14.9108	14.7768	14.8035	14.5279	14.4898	14.6097	14.619	14.6951	14.7098	14.8871	14.9762	14.9595	14.7608	14.8425	14.833	14.3066	14.256	14.2533	14.6578	14.8303	14.5425	14.6746	14.9409	14.8121	+	3	2.8	191.88	0.00046871	3.0485	6	-0.0505302	-0.0532931	0.172571	-0.115311	0.266285
Q80XC2	tRNA (adenine(58)-N(1))-methyltransferase catalytic subunit TRMT61A	10.5772	10.6532	10.34	10.7031	10.8922	10.9746	10.4633	10.5713	10.8327	10.7905	10.7155	11.0521	11.1722	10.6811	11.3385	11.2953	11.2963	11.3138	10.8062	11.1104	11.2376	11.0301	10.9272	11.3978	10.6922	10.1106	11.1342	10.5235	10.8566	10.6224	10.8527	11.0639	11.3018	11.0514	11.1183	10.6457	+	2	12.4	31.639	0.0011126	2.5615	4	0.333151	0.0989737	0.211229	0.4491	0.0669627
Q80XN0	D-beta-hydroxybutyrate dehydrogenase, mitochondrial	13.9535	13.85	14.114	14.1923	14.269	14.1508	13.7512	13.9455	13.8732	13.9736	14.0893	14.1517	14.4806	14.2638	14.4771	14.1059	14.1192	14.2036	13.9385	14.1062	14.236	14.7964	14.3164	14.8312	14.7295	15.0279	14.5337	13.9725	14.204	13.8566	14.0715	14.4072	14.1429	14.0936	14.648	14.7637	+	4	15.2	38.299	0	29.697	18	0.231544	-0.115888	0.335649	0.0713552	0.554427
A0A087WRY3	Nuclear ubiquitous casein and cyclin-dependent kinase substrate 1	13.9955	13.8944	13.8699	13.4836	13.5565	13.4079	13.4047	13.2457	13.1895	13.0781	12.8053	12.9073	12.6698	12.2504	12.2343	12.9781	12.8274	12.8433	12.4865	12.4241	12.1673	13.5077	13.2889	13.0943	12.5426	12.6884	12.8342	13.9199	13.4827	13.28	12.9302	12.3849	12.8829	12.3593	13.297	12.6884	+	1	3.9	26.184	0.002107	2.0706	3	-0.437272	-0.639969	-0.545346	-0.047267	0.937671
D3Z3D0	Nuclear-interacting partner of ALK	11.6822	11.5806	11.5731	11.7069	11.5621	11.7298	11.2649	10.9743	11.4079	11.5267	11.71	11.653	11.9628	11.965	11.9456	11.9347	11.9323	11.642	11.6998	11.4825	11.955	11.8618	11.6429	11.7774	11.8746	11.6383	11.3326	11.612	11.6663	11.2157	11.6299	11.9578	11.8363	11.7125	11.7607	11.6152	+	2	7.4	47.669	0	7.3661	7	0.0542779	-0.396288	0.327901	0.206432	0.0482354
Q80YV4	Pantothenate kinase 4	13.1175	13.1058	13.2484	12.9451	13.0094	12.7583	12.5771	12.5121	12.169	13.0107	12.5454	12.3939	12.8049	12.6591	12.6814	13.1098	13.0878	13.1071	12.8812	12.4881	12.5957	12.8051	12.5756	12.318	12.9686	13.1198	13.2434	13.1572	12.9043	12.4194	12.65	12.7151	13.1016	12.655	12.5663	13.1106	+	4	5.6	91.521	0	6.9637	8	-0.252953	-0.737814	0.0651321	0.451574	-0.0887428
Q148T5	Tenascin C, isoform CRA_a	13.8682	13.5374	13.7392	14.3036	14.0986	14.4116	13.7247	13.3105	13.8302	13.8555	13.4808	13.9574	14.3981	14.3404	14.642	14.5233	13.7551	14.2897	13.9762	13.787	14.0677	14.6471	14.4475	14.8095	14.1378	13.6846	13.968	13.7149	14.2713	13.6218	13.7646	14.4602	14.1893	13.9436	14.6347	13.9301	+	8	9.3	172.25	0	40.451	45	0.556335	-0.093123	0.695574	0.424763	0.69105
Q8BFY6	Peflin	12.9091	12.8058	12.5446	13.0823	12.6677	12.4597	12.5526	12.2497	12.5746	13.1949	12.973	13.0837	13.3011	13.0682	13.2222	13.3797	13.1595	13.0829	13.3174	12.8287	13.008	13.2505	12.9605	13.0923	12.501	12.4337	12.4188	12.7532	12.7365	12.459	13.0839	13.1972	13.2074	13.0514	13.1011	12.4512	+	4	22.5	29.227	0	8.5849	23	-0.0166284	-0.294221	0.11331	0.123516	0.0496897
Q8BG60	Thioredoxin-interacting protein	11.0032	11.3765	11.3612	11.3755	11.2805	11.3735	11.1941	11.0638	11.1401	10.7969	11.1566	11.1733	10.783	10.9479	11.1832	11.2449	10.8888	11.0348	11.9196	11.2962	11.3767	10.747	10.8436	11.2022	10.7158	11.1976	10.7867	11.247	11.3432	11.1327	11.0423	10.9714	11.0562	11.5308	10.9309	10.9	+	3	12.3	44.363	0	4.5903	10	0.096205	-0.114304	-0.070893	0.0139004	-0.599897
A0A0R4J065	Cysteine protease	12.6867	12.6271	12.5252	12.8663	12.4644	13.0874	12.5875	12.4516	12.6143	12.8439	12.6262	13.0563	13.4701	13.0264	13.3762	12.5829	12.4849	13.1892	12.8185	12.5093	13.067	13.5812	13.2186	13.4076	12.9927	12.5908	12.9632	12.613	12.806	12.5511	12.8421	13.2909	12.7523	12.7983	13.4025	12.8489	+	6	23.2	44.403	0	22.659	22	0.19303	-0.0619042	0.448813	-0.0897719	0.604241
Q8BGR6	ADP-ribosylation factor-like protein 15	10.75	10.8699	11.0319	10.9027	11.1216	10.7942	10.3834	10.3961	10.8989	10.7797	11.0541	10.8614	11.0624	11.5119	10.995	11.1462	10.9374	10.9484	10.8741	10.374	10.85	11.264	11.0676	11.2253	11.1168	11.5692	11.5208	10.8839	10.9395	10.5595	10.8984	11.1898	11.0107	10.6994	11.1856	11.4023	+	2	17.6	22.905	0	13.116	5	0.055545	-0.324473	0.291333	0.112265	0.486281
Q8BGR9	Ubiquitin-like domain-containing CTD phosphatase 1	12.7308	12.7702	12.5264	12.579	12.721	12.6502	12.2431	12.0416	12.1373	12.4891	12.4679	12.7243	12.7986	12.8466	12.5902	12.7861	12.5511	12.8527	12.6433	12.7382	12.5009	12.7953	12.8632	12.7838	12.2718	12.1287	12.1599	12.6758	12.6501	12.1407	12.5604	12.7451	12.7299	12.6274	12.8141	12.1868	+	3	17.6	36.836	0	12.771	12	-0.0257427	-0.535153	0.184729	0.169544	0.186703
Q8BGX0	E3 ubiquitin-protein ligase TRIM23	13.8919	13.8948	13.832	14.0462	13.6856	13.8802	13.8512	13.7223	13.6977	14.0663	13.9586	14.0162	14.239	14.0258	14.031	14.1804	13.8699	14.0177	14.2178	13.7764	14.1146	14.2881	14.1222	14.2665	13.4837	13.3454	13.3997	13.8729	13.8707	13.7571	14.0137	14.0986	14.0227	14.0363	14.2256	13.4096	+	1	1.7	63.931	0.0019235	2.2152	35	-0.00220406	-0.115796	0.0848802	0.00896865	0.18933
Q8BH24	Transmembrane 9 superfamily member 4	14.1749	14.2289	14.3866	14.4958	14.4872	14.5671	14.1137	14.2559	14.1745	14.1126	14.2514	14.2082	14.4003	14.4533	14.4127	14.0209	14.3638	14.0729	14.0447	14.2058	13.9754	14.2963	14.5266	14.4658	14.8874	14.791	14.973	14.2635	14.5167	14.1814	14.1908	14.4221	14.1526	14.0753	14.4296	14.8838	+	6	12.9	74.692	0	18.752	36	0.253196	-0.0820839	0.231377	-0.0381823	0.354288
Q8BH58	TIP41-like protein	15.1449	15.1512	15.1802	14.943	15.0438	14.8963	15.0362	14.9917	15.0686	15.2128	15.2522	15.3426	15.3012	15.3452	15.3063	15.3617	15.3005	15.3526	15.0884	15.1911	15.1064	15.3627	15.2847	15.3062	14.5027	14.731	14.6996	15.1588	14.961	15.0322	15.2692	15.3176	15.3383	15.1287	15.3178	14.6444	+	4	22.9	31.253	0	20.846	19	-0.197759	-0.126595	0.048349	0.0690482	0.189188
Q0PD15	RAB39, member RAS oncogene family	14.116	14.0696	14.0572	14.6123	14.6146	14.5447	14.0224	13.9209	14.1235	13.6883	13.6355	13.5798	13.8742	13.9187	13.956	13.7639	13.7494	13.7635	13.9409	14.0042	13.9105	13.6951	13.7059	13.7006	14.5075	14.5782	14.4846	14.0809	14.5905	14.0223	13.6345	13.9163	13.7589	13.9519	13.7005	14.5234	+	1	6	24.977	0	4.5836	7	0.509614	-0.058676	0.281767	0.124398	-0.251361
A2A8E2	CXXC motif-containing zinc-binding protein	14.6799	14.5751	14.3959	14.4504	14.4604	14.2835	13.7198	13.8915	13.7827	14.2905	14.1278	14.2649	14.4884	14.338	14.4022	14.8598	14.4701	14.4932	14.0719	14.1787	14.1545	14.3367	14.2858	14.4041	14.3023	14.6314	14.2952	14.5503	14.3981	13.798	14.2277	14.4095	14.6077	14.135	14.3422	14.4097	+	5	39.9	15.783	0	15.245	14	-0.152229	-0.752331	0.181796	0.379963	0.207138
Q8BHL5	Engulfment and cell motility protein 2	13.4685	13.031	13.3672	13.1917	13.2299	12.9794	13.0722	13.1771	13.1266	13.1768	13.2013	13.2151	13.5167	13.3601	13.4162	13.3174	14.3766	14.6763	13.3167	13.3368	13.2333	13.3449	13.3045	13.3164	13.2709	13.2654	13.3945	13.2889	13.1337	13.1253	13.1977	13.431	14.1235	13.2956	13.322	13.3103	+	5	14.6	83.886	0	26.667	24	-0.155279	-0.163644	0.233301	0.925739	0.02636
Q8BHN0	Protein phosphatase 1L	16.9469	16.8582	16.9495	16.775	16.8056	16.8857	16.9634	17.0145	17.0357	17.1931	17.136	17.122	17.0905	17.1327	17.1902	16.9256	17.0091	17.0456	17.1171	17.0392	17.1767	17.1366	17.1139	17.192	16.5323	16.409	16.5182	16.9182	16.8221	17.0045	17.1504	17.1378	16.9934	17.111	17.1475	16.4865	+	1	2.5	41.049	0.0057426	1.4046	11	-0.0960914	0.0863588	-0.0125631	-0.156963	0.0364902
Q8BIL5	Protein Hook homolog 1	12.0004	11.6114	11.4211	11.5507	11.6759	11.5221	11.925	11.5963	12.0594	12.3685	12.0472	12.1418	12.2868	12.1221	12.3158	12.8053	12.0038	11.8798	12.167	12.3252	11.8974	12.5483	12.6573	12.3345	11.3126	10.8968	11.6429	11.6776	11.5829	11.8602	12.1858	12.2415	12.2296	12.1299	12.5134	11.2841	+	3	6.7	84.438	0.00024343	3.5202	7	-0.094734	0.182617	0.0557257	0.0438172	0.383484
A0A087WQ48	Protein dopey-1	19.8641	19.9199	19.8449	19.4797	19.488	19.4842	19.6891	19.7159	19.6596	19.1066	19.1431	19.0926	18.7	18.7547	18.7012	19.2732	19.3313	19.2842	18.8935	18.9363	18.8844	18.8019	18.862	18.7968	18.5202	18.5443	18.5645	19.8763	19.484	19.6882	19.1141	18.7187	19.2963	18.9047	18.8203	18.543	+	2	1.8	191.15	0.0004697	3.0586	15	-0.392329	-0.188116	-0.395449	0.182147	-0.084449
F6QM56	Acid trehalase-like protein 1	13.0899	12.8206	13.2859	13.2521	13.1517	13.3274	12.7358	12.6518	13.1326	12.3611	12.5087	12.8482	12.1695	12.5044	13.077	12.6448	12.6171	13.2546	12.6787	12.8328	12.8852	12.1935	12.6157	12.7626	14.0537	13.7616	13.498	13.0655	13.2437	12.8401	12.5727	12.5836	12.8388	12.7989	12.5239	13.7711	+	5	13.2	77.406	0	20.689	14	0.178256	-0.225379	0.0109517	0.266154	-0.275006
Q8BP67	60S ribosomal protein L24	14.5616	14.0519	14.2249	13.8658	13.5768	13.6777	14.1123	13.617	13.8495	12.9325	12.7738	12.7314	12.7465	12.4426	12.6531	12.8399	13.0924	12.968	12.4436	12.4491	12.324	13.5676	13.2772	13.5115	13.5587	13.0223	13.2556	14.2795	13.7068	13.8596	12.8126	12.6141	12.9667	12.4056	13.4521	13.2789	+	1	8.3	17.779	0	14.89	6	-0.572702	-0.419836	-0.198487	0.154196	1.04656
Q8BRV5	Uncharacterized protein KIAA1671	18.2324	18.2239	18.1562	17.9166	17.8738	17.8539	18.1242	18.1412	18.0956	18.3329	18.3855	18.3522	18.0509	18.0645	18.0258	18.266	18.2239	18.2127	18.2192	18.2264	18.1957	17.9435	17.9562	17.8925	17.5641	17.5119	17.4904	18.2042	17.8814	18.1203	18.3569	18.0471	18.2342	18.2138	17.9307	17.5221	+	2	6.8	34.668	0.0027197	1.9778	37	-0.322764	-0.0838848	-0.309792	-0.122672	-0.283033
Q8BTR5	Dual specificity phosphatase 28	10.606	10.4041	10.6536	10.8951	10.6672	11.0638	9.84879	10.0702	9.97484	10.5042	10.4422	11.3065	11.0863	11.1046	11.8087	10.8629	10.8988	11.0017	10.7783	10.3528	11.3004	11.1478	10.8019	11.4293	10.9713	11.1752	11.7018	10.5546	10.8754	9.96461	10.751	11.3332	10.9211	10.8105	11.1263	11.2828	+	1	16.6	17.505	0.0080031	1.2392	3	0.320797	-0.589964	0.582244	0.17016	0.315811
Q8BU30	Isoleucine--tRNA ligase, cytoplasmic	17.2696	17.3655	17.3026	16.9337	17.0065	16.9433	17.1765	17.2987	17.2433	17.0299	17.048	16.9525	16.9275	16.8033	16.8594	17.0038	17.0244	16.9417	16.9672	16.9922	16.9528	16.9056	16.7544	16.8469	16.5445	16.4899	16.446	17.3126	16.9612	17.2395	17.0101	16.8634	16.99	16.9707	16.8356	16.4935	+	15	15.1	144.27	0	24.632	60	-0.351401	-0.0730599	-0.146701	-0.0201238	-0.135106
Q8BV84	Proline-rich protein 9	13.1847	13.4418	13.5184	13.2085	13.5382	13.3292	12.6022	13.0143	12.82	13.0978	13.4266	13.1121	14.0875	14.408	14.3284	13.5906	13.6367	13.9273	13.387	13.6738	13.7216	14.0453	14.2097	14.3244	13.5866	13.9806	14.0293	13.3816	13.3586	12.8122	13.2122	14.2746	13.7182	13.5942	14.1931	13.8655	+	2	13.8	12.797	0.00047248	3.1406	11	-0.0230193	-0.569452	1.06246	0.50602	0.598974
D3YW20	VPS35 endosomal protein sorting factor-like (Fragment)	14.5327	14.4349	14.4855	14.8513	14.8412	14.801	15.3199	15.0986	15.1541	15.1099	14.8678	14.9005	14.9338	14.6421	14.6968	14.9881	14.6244	14.6353	14.6276	14.4726	14.4243	14.9196	14.6851	14.6082	15.0501	14.7968	14.9268	14.4844	14.8312	15.1909	14.9594	14.7576	14.7493	14.5082	14.7376	14.9246	+	5	8.1	98.915	0	43.029	17	0.346829	0.706521	-0.201868	-0.210137	0.229444
Q8BWR2	PITH domain-containing protein 1	10.5465	10.5868	10.8911	10.2408	9.70821	10.7439	10.3432	10.3616	9.87454	10.7894	10.763	10.9709	10.9151	11.3018	10.7907	11.1125	10.8561	10.7724	10.5877	10.2292	10.9313	11.2946	11.2199	11.0764	12.1238	11.2439	10.7959	10.6748	10.231	10.1931	10.8411	11.0025	10.9137	10.5828	11.197	11.3879	+	2	10.9	24.192	0	10.992	8	-0.443842	-0.481689	0.161415	0.0725705	0.614204
A0A0R4J2B6	Retinoblastoma-binding protein 5	11.4493	11.5529	11.5109	11.7113	11.6826	11.3101	11.5121	11.4716	11.2823	12.1005	12.063	11.5469	12.0837	12.0614	11.8115	12.819	12.4413	11.7736	11.9532	11.7981	11.8809	11.7691	11.7135	11.8323	12.2045	11.8084	11.3711	11.5044	11.568	11.422	11.9035	11.9855	12.3446	11.8774	11.7717	11.7947	+	2	11.5	59.026	0	12.791	11	0.063595	-0.0823478	0.0820764	0.441141	-0.105742
Q8BX37	Acid phosphatase type 7	12.6625	12.7299	12.4659	12.8693	13.0212	12.5518	12.8266	12.9514	12.315	12.9667	12.9239	12.741	13.6036	13.2962	13.2457	13.3046	12.653	13.0877	13.542	13.1204	13.3221	13.5895	13.5439	13.2519	13.3916	13.5856	13.0361	12.6194	12.8141	12.6976	12.8772	13.3818	13.0151	13.3282	13.4618	13.3377	+	4	16	50.662	0	22.266	28	0.194661	0.0782122	0.504609	0.137876	0.133628
A2AQJ7	Transmembrane protein 87A	11.1947	11.2147	11.2016	11.1436	10.7203	11.1637	10.7651	11.1105	10.2321	11.066	11.5443	11.4536	11.4391	12.1515	11.7035	11.5204	11.9958	11.7794	10.9732	11.7246	11.3598	11.6559	12.0991	11.8968	9.35532	10.3491	10.4628	11.2037	11.0092	10.7026	11.3546	11.7647	11.7652	11.3525	11.884	10.0557	+	1	2.4	57.011	0.00024528	3.6173	7	-0.194439	-0.501072	0.410118	0.410625	0.531407
Q05A44	Serine (Or cysteine) peptidase inhibitor, clade A, member 3B	16.8738	16.7742	16.8507	16.7203	16.7618	16.7441	16.8189	16.7978	16.7882	16.5652	16.5616	16.5969	16.4197	16.3949	16.4707	16.5723	16.5263	16.5293	16.091	16.159	16.1196	16.343	16.3418	16.311	16.052	16.0711	16.0628	16.8329	16.7421	16.8016	16.5746	16.4284	16.5426	16.1232	16.332	16.062	+	5	15	47.414	0	25.732	51	-0.0908449	-0.0312985	-0.146155	-0.0319678	0.208731
B0R058	Glycerophosphocholine phosphodiesterase GPCPD1	11.0907	11.3253	11.1086	11.2476	10.6671	11.1854	10.8938	10.6425	11.2813	11.0739	11.6186	11.3905	11.5747	11.3966	11.3645	11.5976	11.382	11.3096	11.2671	11.278	11.1436	11.4391	11.5156	11.1435	11.7888	11.6701	11.7454	11.1748	11.0333	10.9392	11.361	11.4453	11.4298	11.2296	11.3661	11.7348	+	2	4.3	50.691	0.00046631	2.9749	8	-0.141502	-0.235659	0.0842453	0.0687411	0.136478
D0EX61	Muscleblind-like 2 isoform 3	13.4202	13.2189	13.5355	13.5551	13.1105	13.541	13.2016	12.7573	13.2075	12.8917	12.5344	12.9006	12.8559	12.5299	12.9694	13.4852	13.9239	13.9855	13.0267	12.6682	12.9705	12.8519	12.3152	12.8449	13.9056	13.3524	13.7995	13.3915	13.4022	13.0555	12.7756	12.7851	13.7982	12.8885	12.6707	13.6858	+	2	14.7	39.442	0.00025063	3.937	7	0.0107201	-0.336033	0.0095027	1.02263	-0.217807
A0A1D5RLV0	Protein IWS1 homolog	10.7848	10.4492	10.8594	10.8423	10.1625	10.9325	10.6399	10.4916	10.4142	11.0899	10.5348	11.0022	11.7192	10.76	11.2329	11.3188	10.7478	10.8996	10.5316	10.8866	10.6341	11.6401	10.8199	11.5181	10.4336	10.266	10.6063	10.6978	10.6458	10.5152	10.8756	11.2374	10.9888	10.6841	11.326	10.4353	+	1	2.5	85.303	0.00046286	2.9093	6	-0.0520234	-0.182567	0.361761	0.113152	0.641943
Q8C3X2	Coiled-coil domain-containing protein 90B, mitochondrial	12.6001	12.4245	12.6917	12.4469	12.4101	12.8877	12.156	12.1739	12.1618	12.4652	12.2899	12.4488	12.3813	12.272	12.3842	12.4293	12.4955	12.4953	12.493	12.3385	12.316	12.2671	12.2362	12.5325	12.6526	12.5952	13.3375	12.5721	12.5816	12.1639	12.4013	12.3458	12.4734	12.3825	12.3453	12.8618	+	2	16.8	29.596	0	10.895	5	0.00948194	-0.408181	-0.0554409	0.0721213	-0.0371696
Q05DI2	Inpp5k protein	13.0276	12.716	12.8268	12.4998	12.6391	12.4405	12.537	12.8925	12.604	12.8357	12.9039	12.5297	12.906	12.5769	12.5994	13.0246	12.7659	12.6616	12.7503	12.8757	12.6678	12.9237	12.9895	12.6281	12.2649	12.4738	11.6432	12.8568	12.5264	12.6778	12.7564	12.6941	12.8174	12.7646	12.8471	12.1273	+	1	3	46.3	0.00024266	3.4839	4	-0.330357	-0.178953	-0.0622743	0.0609929	0.0824713
Q6KAT8	MFLJ00044 protein (Fragment)	15.3027	15.1984	15.3151	14.4394	14.5925	14.5507	15.3015	15.3805	15.2286	15.1401	15.2123	15.2473	15.0502	14.9641	14.9602	15.4223	15.4151	15.5033	15.4718	15.4563	15.3904	15.0544	15.0719	15.0276	15.2031	15.1169	15.1249	15.272	14.5275	15.3036	15.1999	14.9915	15.4469	15.4395	15.0513	15.1483	+	1	1.5	80.871	0.0029155	1.9286	10	-0.74453	0.0315095	-0.208425	0.247004	-0.388144
Q8CD92	Tetratricopeptide repeat protein 27	12.8563	12.427	12.091	12.0642	12.0429	12.0277	12.5715	12.3238	12.7483	12.6635	12.5227	12.676	12.4499	12.4489	12.5929	12.7774	12.4695	12.6041	12.6948	12.3819	12.7013	12.8056	12.4157	12.6634	11.9675	11.859	12.0934	12.4581	12.0449	12.5479	12.6207	12.4972	12.617	12.5926	12.6282	11.9733	+	2	2.5	96.43	0.00025786	4.3398	6	-0.413165	0.0897523	-0.123515	-0.00373556	0.0355467
Q8CDJ8	Stonin-1	14.4789	14.631	14.5283	14.8163	14.9504	14.7737	14.246	14.0803	14.2963	13.0391	13.0536	13.0732	12.7204	12.7865	12.7623	13.2733	13.4768	13.6139	13.4843	13.6412	13.6901	12.6356	12.2624	12.8415	15.5924	15.5641	15.2865	14.5461	14.8468	14.2075	13.0553	12.7564	13.4547	13.6052	12.5798	15.481	+	2	4.4	81.792	0.0083495	1.204	5	0.300721	-0.338567	-0.298865	0.399361	-1.02536
Q8CE08	Prostatic acid phosphatase	14.57	14.3565	14.3523	14.6193	14.5351	14.4705	14.6331	14.4637	14.5836	15.0484	14.9062	14.7529	15.4773	15.3495	15.1968	14.6567	14.4767	14.6568	15.146	15.009	15.0154	15.6513	15.6342	15.3801	14.9486	14.7313	14.6823	14.4263	14.5416	14.5601	14.9025	15.3412	14.5967	15.0568	15.5552	14.7874	+	4	11.5	43.717	0	27.69	18	0.115372	0.133867	0.438733	-0.305777	0.498408
Q8CE93	Calcium homeostasis modulator protein 4	15.4611	15.5141	15.4103	15.413	15.5378	15.3676	15.2174	15.3898	15.2362	15.7215	15.8569	15.8188	16.7073	16.6324	16.8684	15.7934	15.8169	15.7854	16.0081	16.0772	16.0035	16.9753	16.9335	17.125	15.9061	15.9208	15.8269	15.4618	15.4394	15.2811	15.7991	16.736	15.7986	16.0296	17.0113	15.8846	+	8	34.3	35.429	0	109.46	45	-0.0223984	-0.180693	0.936956	-0.000485441	0.981697
Q8CEZ4	Protein mab-21-like 4	13.5282	13.5354	12.9582	13.5875	13.7626	13.4032	13.2803	13.4489	13.159	13.5986	13.7081	13.8053	14.691	14.8427	14.5919	13.9253	14.1346	14.026	13.9608	13.9267	13.8902	14.7716	14.8428	14.7227	13.9653	14.3427	13.8264	13.3406	13.5844	13.2961	13.704	14.7085	14.0286	13.9259	14.779	14.0448	+	5	13.1	50.534	0	9.8787	19	0.243789	-0.0445381	1.00452	0.324654	0.853105
Q8CF02	Protein FAM25C	10.8188	10.7992	10.004	11.1855	10.9031	9.913	10.3172	9.48707	8.12835	9.23305	9.86543	8.91608	9.79858	10.7375	9.60611	11.6796	11.0768	10.5872	11.0815	10.4386	9.9662	10.4209	9.91915	9.27435	11.0773	11.0594	10.3017	10.5407	10.6672	9.31086	9.33819	10.0474	11.1145	10.4955	9.87147	10.8128	+	2	31.5	9.2353	0.0002582	4.3463	5	0.126517	-1.22981	0.709194	1.77633	-0.623983
A0A286YDG5	Structural maintenance of chromosomes protein 5	17.1	17.0977	17.0615	16.9045	16.8162	16.8063	17.0699	17.1734	17.1156	17.0311	17.0298	16.9505	16.5966	16.6869	16.6285	16.6626	16.7576	16.7406	17.1076	17.156	17.099	16.3329	16.3176	16.3331	17.0148	16.8476	16.9005	17.0864	16.8423	17.1196	17.0038	16.6373	16.7202	17.1209	16.3279	16.921	+	2	2.7	119.26	0.0029173	1.9345	16	-0.244076	0.0332264	-0.366468	-0.283568	-0.793
Q8CG48	Structural maintenance of chromosomes protein 2	15.3858	15.8545	15.3717	15.1476	15.4639	15.112	12.6295	11.9388	13.3108	14.2988	14.6871	14.505	14.8545	15.0813	14.8936	15.7963	16.3253	15.6663	13.9301	13.9801	14.115	14.1512	14.292	14.4976	15.4539	15.9012	15.3608	15.5373	15.2412	12.6264	14.497	14.9431	15.9293	14.0084	14.3136	15.5719	+	8	8.8	134.24	0	11.343	11	-0.296133	-2.91095	0.446159	1.43235	0.305217
Q8CH18	Cell division cycle and apoptosis regulator protein 1	14.4992	14.4136	14.4576	14.7356	14.7959	14.7136	14.5141	14.3293	14.5392	14.3564	14.4908	14.7004	14.8311	14.9473	14.9081	14.6373	14.748	14.5802	14.6008	14.6363	14.74	14.8808	15.073	15.0967	15.3837	15.1711	14.9753	14.4568	14.7484	14.4609	14.5159	14.8955	14.6551	14.659	15.0168	15.1767	+	6	6.7	132.06	0	27.511	21	0.291532	0.00404751	0.379642	0.139291	0.357786
Q8CI75	DIS3-like exonuclease 2	12.7716	12.4412	12.5167	12.7036	12.5268	12.6191	12.258	12.3091	12.396	12.6032	12.4763	12.6275	13.0795	12.9669	12.9207	12.941	12.8928	12.9401	12.3508	12.9099	12.5888	13.1238	13.4448	13.0494	12.7595	12.4132	12.7906	12.5765	12.6165	12.321	12.569	12.989	12.9246	12.6165	13.206	12.6544	+	5	9.2	97.774	0	12.888	22	0.03999	-0.255497	0.420031	0.355619	0.589509
Q8CJ40	Rootletin	14.2607	14.0888	14.1315	14.2352	14.478	14.2347	13.872	14.1494	13.8747	14.3013	14.3886	14.3142	14.7823	14.9433	14.7334	14.199	14.4121	14.3016	14.2928	14.4729	14.2798	14.8642	15.1282	14.9014	14.5298	14.3758	14.2801	14.1603	14.316	13.9654	14.3347	14.8197	14.3042	14.3485	14.9646	14.3952	+	1	0.4	226.94	0.0067167	1.3627	12	0.155628	-0.194954	0.484935	-0.0304845	0.616078
Q3UDQ7	AAA domain-containing protein	16.1641	16.1739	16.1302	16.512	16.4227	16.4223	16.6623	16.6455	16.6353	15.542	15.6313	15.4691	15.8607	15.904	15.8345	16.6409	16.6221	16.6436	15.4858	15.504	15.4283	16.7179	16.7526	16.7528	17.1244	17.0672	17.0664	16.1561	16.4523	16.6477	15.5475	15.8664	16.6355	15.4727	16.7411	17.086	+	8	14.8	88.748	0	13.422	24	0.296275	0.491656	0.318947	1.08808	1.26841
Q8JZU2	Tricarboxylate transport protein, mitochondrial	13.4692	13.4243	13.1666	13.6155	13.4305	13.2838	13.167	13.0757	13.0633	13.0774	13.0362	12.8858	12.9358	12.711	13.0377	13.1045	13.1326	13.2256	12.7608	12.5894	12.5188	12.6057	12.3	12.4965	13.5188	13.0911	12.7595	13.3534	13.4433	13.102	12.9998	12.8948	13.1542	12.623	12.4674	13.1231	+	2	11.6	33.931	0.00024765	3.7394	27	0.089885	-0.251405	-0.104941	0.154432	-0.155623
Q8K010	5-oxoprolinase	17.7269	17.6846	17.7118	17.8387	17.8486	17.8262	17.6666	17.6988	17.6387	17.868	17.852	17.8434	18.4474	18.3172	18.4284	17.9634	17.9493	18.0715	18.0206	17.9606	18.0362	18.4407	18.3759	18.3947	18.3253	18.2451	18.2963	17.7078	17.8378	17.668	17.8545	18.3977	17.9948	18.0058	18.4038	18.2889	+	34	39.1	137.61	0	321.57	240	0.130031	-0.0397862	0.543208	0.140293	0.397966
Q8K0B2	Probable lysosomal cobalamin transporter	12.4553	12.6377	12.3992	12.5352	12.4659	12.2815	11.9194	11.4855	12.3757	12.4418	12.5852	12.5284	12.517	12.3225	12.3882	12.7847	12.6875	12.5192	12.2309	12.3086	12.3892	12.3693	11.9206	12.5107	13.0007	12.981	12.9205	12.4974	12.4275	11.9269	12.5184	12.4092	12.6638	12.3096	12.2669	12.9674	+	1	3.4	61.062	0	6.7424	5	-0.0698889	-0.570549	-0.10919	0.145383	-0.0427149
Q8K0D5	Elongation factor G, mitochondrial	13.3425	13.6813	13.6401	13.6443	13.8873	13.7579	13.3584	13.6564	13.38	13.349	13.7509	13.7424	13.4718	13.7361	13.7563	13.5814	13.6475	13.8952	13.2869	13.445	13.4166	13.6199	13.7052	13.7991	14.5989	14.3962	14.4889	13.5546	13.7632	13.4649	13.6141	13.6547	13.708	13.3828	13.7081	14.4947	+	7	13.4	83.549	0	13.288	18	0.208566	-0.089679	0.0406192	0.0939108	0.325259
Q8K0E8	Fibrinogen beta chain	20.1227	20.1448	20.1165	21.3949	21.4095	21.4019	20.1961	20.1965	20.1781	20.0379	20.0391	20.037	20.1491	20.1276	20.137	20.153	20.1657	20.148	19.9618	19.9601	19.9361	19.9484	19.9192	19.9463	20.0567	20.0954	20.0551	20.128	21.4021	20.1903	20.038	20.1379	20.1556	19.9527	19.938	20.0691	+	38	72.1	54.752	0	323.31	567	1.27409	0.0622468	0.0998961	0.117584	-0.0146826
Q8K0Q5	Rho GTPase-activating protein 18	13.3433	12.9983	13.0353	13.1241	12.9149	12.8393	13.1862	12.9083	12.9307	13.4844	13.5427	13.5903	13.8568	13.85	13.8282	13.5524	13.3315	13.4876	13.7419	13.3926	13.5558	14.067	14.1794	14.0116	13.4683	13.658	13.3313	13.1256	12.9594	13.0084	13.5391	13.845	13.4572	13.5634	14.086	13.4859	+	3	6.6	74.929	0	5.3118	7	-0.166197	-0.117207	0.305873	-0.0819537	0.522604
Q7M6W1	Reticulon	14.0084	14.1357	14.2641	14.0742	14.1875	14.3645	14.2117	14.1412	14.2805	13.7754	14.0265	14.1143	14.0907	14.1874	14.2896	14.3489	14.3606	14.2244	13.8929	14.0202	14.2359	14.2373	14.3828	14.2415	14.5635	14.663	14.8264	14.1361	14.2087	14.2112	13.972	14.1892	14.3113	14.0496	14.2872	14.6843	+	1	3.8	23.557	0.0032908	1.8305	8	0.0726378	0.0750702	0.217202	0.339257	0.237584
Q8K0U4	Heat shock 70 kDa protein 12A	13.5464	13.348	13.4916	13.4212	13.3381	13.4564	13.4956	13.2178	13.4682	13.5851	13.3677	13.5958	13.4041	13.3028	13.5356	13.9814	13.9115	13.883	13.6891	13.5423	13.6637	13.4576	13.3794	13.4505	13.2137	13.227	13.4925	13.462	13.4052	13.3939	13.5162	13.4142	13.9253	13.6317	13.4292	13.3111	+	12	25.3	74.87	0	44.743	37	-0.056759	-0.0681135	-0.102019	0.409102	-0.202498
Q8K0Y2	Keratin, type I cuticular Ha3-I	20.9505	20.9571	20.9314	20.9066	20.9262	20.9036	21.3095	21.3145	21.2815	21.5071	21.5161	21.4894	21.7667	21.7686	21.7533	21.1267	21.1494	21.1286	21.6144	21.6164	21.5911	22.0606	22.0574	22.051	21.5883	21.5602	21.5521	20.9463	20.9122	21.3019	21.5042	21.7629	21.1349	21.6073	22.0563	21.5669	+	10	84.7	46.137	0	323.31	852	-0.0341776	0.355526	0.258706	-0.369301	0.449027
Q3TSZ4	Aldose 1-epimerase	12.3341	12.3119	12.3582	12.7191	12.581	12.3237	12.3854	12.4992	12.2198	12.7818	12.5951	12.6642	12.7207	12.6058	12.5082	12.8811	12.6099	12.6137	12.7583	12.6034	12.3436	12.8372	12.4541	12.5242	12.0761	11.4208	11.9643	12.3347	12.5412	12.3681	12.6804	12.6116	12.7016	12.5684	12.6052	11.8204	+	3	16.1	37.832	0	10.192	18	0.206498	0.0333911	-0.0687692	0.0212227	0.0367369
A2A997	Complement component C8 alpha chain	16.631	16.6966	16.7331	17.0092	17.1124	17.2045	16.7158	16.6757	16.7588	16.7112	16.7014	16.7	16.607	16.6436	16.6547	16.8239	16.8114	16.8858	16.69	16.6754	16.7732	16.4136	16.4483	16.3755	16.8304	16.8281	16.8418	16.6869	17.1087	16.7168	16.7042	16.6351	16.8404	16.7129	16.4125	16.8334	+	13	27.9	65.393	0	78.59	55	0.42182	0.0298721	-0.06913	0.136168	-0.300396
A2AKV7	Alpha-ketoglutarate-dependent dioxygenase alkB homolog 3 (Fragment)	9.78565	9.47578	9.80337	9.03702	9.4772	9.09151	9.12037	9.81423	9.4347	10.0762	10.1994	10.0087	10.1482	10.4579	10.4987	10.1619	9.46821	10.0011	9.8115	9.3281	10.2111	10.217	10.386	10.0468	9.68854	8.62022	9.25499	9.68827	9.20191	9.45643	10.0948	10.3682	9.87708	9.78357	10.2166	9.18792	+	1	5.4	23.5	0.0021017	2.0408	3	-0.486356	-0.231836	0.273497	-0.21767	0.433006
Q8K1J6	CCA tRNA nucleotidyltransferase 1, mitochondrial	15.6797	15.658	15.6042	15.8544	16.0124	15.9829	15.6875	15.4853	15.6637	15.7186	15.563	15.5884	15.9808	15.7193	15.6962	15.8489	15.5694	15.5914	15.7555	15.5725	15.6218	15.9504	15.855	15.69	16.0304	16.6222	16.7096	15.6473	15.9499	15.6122	15.6233	15.7988	15.6699	15.6499	15.8318	16.4541	+	7	18.2	49.895	0	38.735	28	0.302627	-0.0351021	0.175406	0.0465812	0.181852
Q3TST0	S1 motif domain-containing protein	19.4188	19.5028	19.4854	19.6533	19.6872	19.7069	18.9998	19.0237	19.0128	16.6723	16.5033	16.4643	16.3655	16.4004	16.1473	16.9997	17.0251	16.8953	17.2732	17.1135	17.0812	16.0263	15.8348	15.592	18.6946	18.7315	18.7543	19.469	19.6824	19.0121	16.5466	16.3044	16.9733	17.156	15.8177	18.7268	+	7	14.3	85.683	0	10.506	12	0.213463	-0.456883	-0.242243	0.426709	-1.33826
Q8K2Q0	COMM domain-containing protein 9	10.24	9.72026	9.95905	10.4962	10.2886	9.74524	9.82941	10.2154	9.52453	10.8482	10.2495	9.73747	11.2209	10.717	10.4934	11.0478	10.9395	10.5686	9.66756	9.905	10.358	9.6496	10.6724	9.82224	10.2338	8.56367	8.62282	9.97311	10.1767	9.85646	10.2784	10.8104	10.852	9.97685	10.0481	9.14011	+	2	24.2	21.85	0.00089646	2.6373	8	0.203574	-0.116656	0.532059	0.573592	0.0712469
Q8K2Q7	BRO1 domain-containing protein BROX	13.7689	13.5691	13.6929	13.9788	13.5961	13.8279	13.1471	13.1885	13.2182	13.6438	13.4609	13.4035	13.6211	13.5879	13.8095	13.8912	13.5485	13.8706	13.4453	13.3642	13.415	13.7415	13.7087	13.8471	13.8304	13.6636	13.759	13.677	13.8009	13.1846	13.5027	13.6729	13.7701	13.4082	13.7658	13.751	+	3	11.4	46.201	0	8.1397	20	0.123936	-0.492379	0.170125	0.267377	0.357618
Q8K2T8	RNA polymerase II-associated factor 1 homolog	12.0295	12.0156	12.2522	12.2183	12.1179	12.244	12.1032	12.1533	12.0764	12.2778	12.4413	12.6023	12.6851	12.7941	12.8772	12.3905	12.6098	12.3437	12.3106	12.3746	12.2775	12.5625	12.9303	12.9703	12.3133	12.3381	12.4458	12.0991	12.1934	12.111	12.4404	12.7854	12.448	12.3209	12.821	12.3657	+	4	14	60.518	0	16.408	15	0.0943316	0.011887	0.344998	0.0075712	0.500134
Q8K3K7	1-acyl-sn-glycerol-3-phosphate acyltransferase beta	12.2075	12.3732	12.6911	12.7638	12.087	12.4539	12.4511	12.052	12.5922	12.2648	12.2446	12.4289	12.4412	12.4762	12.3038	12.4158	12.3941	12.5297	12.5822	12.1761	12.7018	12.4815	12.1808	12.4634	13.413	13.0911	13.0561	12.424	12.4349	12.3651	12.3128	12.4071	12.4466	12.4867	12.3752	13.1867	+	2	14.4	31.01	0	5.4296	8	0.0109643	-0.0588772	0.0943269	0.133802	-0.111504
Q8K3W0	BRISC and BRCA1-A complex member 2	10.7758	11.1536	11.9019	10.7855	10.9197	10.8633	11.0813	10.0771	11.098	11.0319	11.3689	11.76	10.9052	11.7768	11.2913	11.1696	11.3318	12.1925	10.5955	11.0426	10.5323	10.943	11.0656	10.4443	10.6019	9.16406	10.3772	11.2771	10.8562	10.7521	11.3869	11.3244	11.5646	10.7235	10.8176	10.0477	+	3	8.1	43.544	0.00231	2.0249	12	-0.420962	-0.524981	-0.0625175	0.177686	0.0941694
Q8K443	Regulator of G-protein signaling 13	16.1135	16.2097	16.2116	15.5741	15.5775	15.5751	16.417	16.2749	16.2738	16.5024	16.428	16.4633	16.1709	16.1958	16.1518	16.0166	15.9553	15.9687	16.2917	16.1716	16.2326	16.2478	16.1271	16.1514	15.6028	15.4858	15.3752	16.1783	15.5756	16.3219	16.4646	16.1728	15.9802	16.232	16.1754	15.4879	+	1	5.7	18.729	0.0019293	2.2558	11	-0.602721	0.143604	-0.291739	-0.484369	-0.0565763
A0A0U1RNK7	Dedicator of cytokinesis protein 7	11.9462	11.9591	11.9854	11.9096	11.9996	11.9269	11.5552	12.0707	11.9194	11.8582	12.2595	12.1612	12.3416	12.4705	12.2424	12.1769	12.2404	11.9786	11.6571	12.415	12.14	12.4886	12.7081	12.4284	11.4895	12.1954	12.0226	11.9636	11.9453	11.8485	12.093	12.3515	12.132	12.0707	12.5417	11.9025	+	6	5.1	238.09	0	16.773	11	-0.0182461	-0.115124	0.258528	0.0389976	0.47098
Q5NCJ9	RIKEN cDNA 1110020P15, isoform CRA_b	15.3418	15.2553	15.3925	15.047	14.8854	14.9645	14.9311	14.7807	14.766	15.1121	14.9253	15.1122	14.9999	14.8254	14.9076	15.3173	15.2356	15.2672	14.839	14.8252	14.9591	14.6957	14.5529	14.3859	14.3574	14.1287	14.3865	15.3299	14.9656	14.8259	15.0499	14.911	15.2734	14.8744	14.5448	14.2909	+	1	26.6	7.4454	0	19.425	12	-0.364234	-0.503932	-0.138951	0.223476	-0.329625
Q8R1T1	Charged multivesicular body protein 7	10.6977	9.60346	10.4455	10.7827	9.62601	10.8521	10.4364	10.274	10.1604	10.8996	10.5267	10.86	11.1582	11.3955	11.5635	10.758	10.2746	10.9787	10.7331	10.526	10.7041	11.4449	11.8416	11.3886	11.0834	10.0766	10.5077	10.2489	10.4203	10.2903	10.7621	11.3724	10.6704	10.6544	11.5583	10.5559	+	3	10.9	50.632	0.00025634	4.2626	5	0.171393	0.0413944	0.61032	-0.0916869	0.903968
F6X9P4	Fucose mutarotase (Fragment)	11.9558	12.2	11.8569	11.7979	11.8858	11.6457	11.6507	11.8646	11.277	11.9804	11.8737	11.6111	12.2072	12.1087	11.6808	13.0025	13.131	12.7681	12.2915	12.5081	12.2101	11.8248	11.6528	11.7535	11.7579	12.0848	11.6699	12.0042	11.7765	11.5974	11.8217	11.9989	12.9672	12.3366	11.7437	11.8375	+	4	61.5	12.03	0	9.4118	12	-0.227759	-0.406788	0.177179	1.14546	-0.592872
Q8R2U0	Nucleoporin SEH1	11.765	11.9812	12.3495	12.3391	12.0236	12.5403	12.1281	11.9454	12.2056	12.3523	12.0966	12.5598	12.2844	12.2445	12.5158	12.1141	12.3958	12.6097	12.1889	11.8043	12.3226	12.4642	12.1996	12.3811	12.7061	12.6652	12.9276	12.0319	12.301	12.093	12.3362	12.3482	12.3732	12.1052	12.3483	12.7663	+	2	12.2	39.774	0	40.537	6	0.269123	0.0611291	0.0119912	0.0369431	0.243032
Q8R3G9	Tetraspanin-8	18.5504	18.5506	18.5316	18.6811	18.6899	18.6523	18.771	18.7755	18.7673	18.2714	18.2437	18.2193	17.8458	17.889	17.8472	18.3012	18.268	18.2937	18.1282	18.1331	18.1239	17.8737	17.9072	17.8755	18.4977	18.4908	18.4558	18.5442	18.6744	18.7713	18.2448	17.8607	18.2876	18.1284	17.8855	18.4815	+	2	10.2	25.582	0	8.5361	16	0.130257	0.227115	-0.384137	0.0428022	-0.242917
Q8R3N6	THO complex subunit 1	13.2222	13.2448	13.6624	13.4121	13.2859	13.7434	12.9683	13.0821	13.2669	13.0467	13.1718	13.4161	13.3147	13.4396	13.6084	13.5514	13.3438	13.5119	13.2347	13.1374	13.4157	13.5244	13.2888	13.6847	13.772	13.64	14.0935	13.3764	13.4805	13.1058	13.2115	13.4542	13.4691	13.2626	13.4993	13.8352	+	5	10.5	75.435	0	4.942	11	0.104009	-0.270653	0.242679	0.257515	0.23666
Q8R429	Sarcoplasmic/endoplasmic reticulum calcium ATPase 1	23.0324	23.0471	23.0327	22.4977	22.5363	22.5195	23.0684	23.0847	23.0792	22.8829	22.8882	22.8868	22.4393	22.4461	22.454	22.8383	22.8389	22.8256	22.8645	22.8827	22.8749	22.1359	22.1753	22.1862	22.5647	22.5982	22.5844	23.0374	22.5179	23.0774	22.886	22.4465	22.8343	22.874	22.1658	22.5824	+	39	51.5	109.42	0	323.31	2822	-0.519556	0.0400185	-0.439507	-0.0517419	-0.70824
Q6ZQ53	MKIAA0765 protein (Fragment)	12.5757	12.1171	12.3226	12.5731	12.5157	12.4776	12.2964	12.3458	12.0066	12.566	12.3143	12.8052	12.7948	13.0245	13.0922	12.5094	12.4927	12.5092	12.6497	12.7413	12.739	13.262	12.9831	13.15	12.6262	12.4025	12.3431	12.3385	12.5221	12.2163	12.5618	12.9705	12.5038	12.71	13.1317	12.4573	+	3	6.2	61.568	0	4.4435	12	0.183674	-0.122201	0.408716	-0.0580486	0.4217
Q8R5J9	PRA1 family protein 3	16.2889	16.135	16.1588	16.0707	16.0338	16.0049	16.3161	16.2112	16.1747	16.2673	16.1581	16.0872	16.0831	15.9583	15.9892	16.1004	16.0578	16.1033	16.089	16.0536	16.0573	16.0225	15.9248	15.8866	15.563	15.6637	15.5487	16.1943	16.0364	16.234	16.1709	16.0102	16.0871	16.0666	15.9446	15.5918	+	6	28.7	21.557	0	17.148	91	-0.157828	0.0397318	-0.160694	-0.0837542	-0.121987
Q8VBV7	COP9 signalosome complex subunit 8	15.0121	15.0983	15.1419	15.1876	15.1877	15.27	14.9032	14.9017	14.9327	14.934	15.1703	15.0407	15.3365	15.4083	15.3714	15.32	15.41	15.3871	15.1494	15.1664	15.1499	15.1495	15.1687	15.1887	15.5359	15.5724	15.5977	15.0841	15.2151	14.9125	15.0484	15.3721	15.3724	15.1552	15.169	15.5687	+	4	28.2	23.255	0	21.267	34	0.13102	-0.171557	0.323687	0.324004	0.0137464
Q3UMX3	Mic1 domain-containing protein	11.9158	12.244	11.883	11.8808	11.6131	11.7944	11.5942	12.0142	11.7817	11.7308	11.7296	11.7906	11.9104	12.3167	12.0206	11.8871	12.1136	11.9106	11.963	11.8436	11.803	11.595	12.0519	11.8114	12.2744	12.4902	12.5168	12.0143	11.7628	11.7967	11.7504	12.0825	11.9704	11.8699	11.8195	12.4271	+	2	5.5	75.006	0	7.1012	9	-0.251522	-0.217605	0.332176	0.220053	-0.0504028
Q8VCM7	Fibrinogen gamma chain	19.0935	19.1051	19.1181	20.4206	20.4231	20.4673	19.2712	19.3019	19.2719	19.0799	19.1029	19.0743	19.2048	19.2044	19.2463	19.0745	19.0697	19.1003	19.0168	19.0024	19.0088	19.0779	19.0462	19.1011	18.8464	18.8664	18.8872	19.1055	20.437	19.2817	19.0857	19.2185	19.0815	19.0093	19.075	18.8666	+	22	57.8	49.391	0	279.14	238	1.33146	0.176124	0.132792	-0.00420127	0.0657038
Q8VCN5	Cystathionine gamma-lyase	11.099	11.3572	11.3469	11.2528	11.3036	11.3931	10.9674	11.3415	10.927	11.2915	11.3908	11.4939	12.1354	12.1987	12.3163	11.1305	11.6975	11.5024	11.4616	11.5093	11.5558	12.2639	12.3591	12.5935	11.9525	12.4575	12.3842	11.2677	11.3165	11.0786	11.3921	12.2168	11.4435	11.5089	12.4055	12.2647	+	2	7.5	43.567	0	5.4881	10	0.0488236	-0.189071	0.824711	0.0514215	0.896597
Q8VCW2	Keratin, type I cytoskeletal 25	19.7894	19.9077	19.865	20.1178	20.1797	20.1523	19.1279	19.3319	19.3008	20.4786	20.5448	20.537	22.131	22.1075	22.1204	20.6064	20.6457	20.6594	20.9603	20.9933	20.9951	22.5013	22.4817	22.4851	21.1273	21.1246	21.1024	19.854	20.1499	19.2535	20.5201	22.1196	20.6372	20.9829	22.4894	21.1181	+	10	67.9	48.921	0	323.31	703	0.295872	-0.600506	1.59948	0.117027	1.50644
A0A494B9D7	N-alpha-acetyltransferase 40	10.2375	9.38844	10.326	10.6954	9.96753	10.452	10.0422	9.32007	8.90516	9.50903	9.68725	10.3814	11.1144	10.095	10.6793	9.96309	8.91366	10.087	9.23084	9.93019	9.3058	10.6175	10.4566	11.5106	9.23965	9.62104	10.0728	9.98396	10.3716	9.42247	9.85923	10.6296	9.6546	9.48895	10.8616	9.6445	+	2	15.2	22.321	0	4.5402	9	0.387659	-0.561489	0.770334	-0.204636	1.37263
Q8VEK0	Cell cycle control protein 50A	10.8315	10.4326	10.5988	10.6742	10.9926	10.7913	10.6668	10.7097	10.5821	11.1455	11.1239	10.9479	11.3085	11.1036	10.9652	10.6419	11.0314	11.1486	10.3947	10.5412	10.5811	11.4644	10.6416	11.2547	10.2516	10.609	10.9877	10.621	10.8194	10.6529	11.0724	11.1258	10.9406	10.5057	11.1202	10.6161	+	1	4.7	41.06	0	11.158	3	0.198411	0.031945	0.0533368	-0.131802	0.614566
Q8VHC3	Selenoprotein M	9.08052	8.38825	9.18799	8.83645	7.92406	8.15579	8.19969	8.44587	9.11667	8.84501	9.09513	9.68445	8.32091	9.08688	9.28028	9.16295	10.5279	10.6001	7.86702	8.07083	8.07045	7.98702	7.35534	9.54291	9.16326	9.25703	9.02418	8.88559	8.30543	8.58741	9.2082	8.89602	10.097	8.00277	8.29509	9.14815	+	1	9.7	16.377	0.00025504	4.1655	6	-0.580154	-0.298174	-0.312177	0.888767	0.29232
Q5U4C5	Importin-4	14.9929	14.9475	15.0283	14.9202	14.7369	14.9961	14.5673	14.41	14.6217	14.9573	14.7308	14.9492	15.0996	14.9759	15.1157	15.2132	15.2399	15.3439	14.793	14.7469	14.8614	15.1649	14.8538	15.1092	14.7904	14.4973	14.9722	14.9895	14.8844	14.533	14.8791	15.0637	15.2657	14.8004	15.0426	14.7533	+	10	13.6	90.724	0	12.55	38	-0.105128	-0.45652	0.184635	0.386565	0.242198
A0A0N4SUM3	Lysophospholipid acyltransferase 5	11.7717	11.1216	11.7462	11.9838	11.8581	12.5886	11.7577	11.7473	12.1444	11.4583	11.3995	11.7964	11.554	11.5086	11.8489	11.9106	11.2415	11.972	11.4869	11.3682	11.8749	11.261	11.6081	11.432	12.2178	12.4854	12.4542	11.5465	12.1435	11.8831	11.5514	11.6372	11.708	11.5767	11.4337	12.3858	+	1	16.2	11.278	0	12.572	8	0.597038	0.336638	0.0857366	0.156595	-0.142954
Q91V12	Cytosolic acyl coenzyme A thioester hydrolase	15.0494	15.1059	14.9402	15.23	15.3402	15.1835	14.9047	15.2596	14.9761	15.1751	15.2157	15.1278	15.6529	15.6941	15.6214	15.084	15.256	15.1459	15.1499	15.2092	15.1132	15.6458	15.8422	15.7479	15.2583	15.5503	15.3555	15.0319	15.2512	15.0468	15.1729	15.6561	15.162	15.1574	15.7453	15.388	+	6	22.3	42.536	0	21.916	48	0.219362	0.0149607	0.483273	-0.0108894	0.587905
Q91VU7	Pseudouridylate synthase 7 homolog	11.1671	11.0903	10.5433	11.196	11.1711	10.857	10.5964	11.0493	10.6275	11.195	11.0159	10.9846	11.8343	11.2485	11.448	11.8834	11.2511	10.977	11.4446	10.8741	11.2956	11.8646	11.6717	11.3529	11.4919	11.4883	11.2765	10.9336	11.0747	10.7577	11.0652	11.5102	11.3705	11.2048	11.6298	11.4189	+	4	12.1	74.792	0	9.5918	6	0.14111	-0.175814	0.445056	0.305341	0.424987
Q91WT9	Cystathionine beta-synthase	14.5252	14.5695	14.5543	14.6722	14.7034	14.6746	14.4309	14.0995	14.1846	14.7764	14.8508	14.7375	15.8464	15.9076	15.6893	15.0526	15.2287	15.1703	14.9588	14.9291	14.7718	15.9449	16.0943	15.8439	15.3634	15.3276	15.1834	14.5496	14.6834	14.2383	14.7882	15.8144	15.1505	14.8865	15.961	15.2915	+	9	26.9	61.543	0	69.333	46	0.133742	-0.311305	1.02619	0.3623	1.07446
Q3TCN5	GRASP55_65 domain-containing protein	13.1637	12.782	12.9716	13.5347	12.9692	12.9582	13.078	12.9581	12.9555	13.1861	12.9285	12.9437	13.1012	12.8858	12.8525	13.0635	13.0298	12.9674	13.0782	12.748	12.9188	12.9695	12.5786	12.9131	13.8265	13.5014	13.5434	12.9724	13.154	12.9972	13.0194	12.9465	13.0202	12.915	12.8204	13.6238	+	3	18.2	46.882	0	31.738	21	0.181597	0.0247963	-0.0729571	0.000780402	-0.0946168
Q91XD2	LIM and senescent cell antigen-like-containing domain protein 2	11.9905	12.3938	12.0982	11.888	12.3791	12.2274	12.399	12.898	12.4572	12.4568	12.6295	12.3469	12.3963	12.8123	12.2214	12.1253	12.158	12.1382	12.3491	12.7593	12.2515	12.6658	12.7868	12.3193	11.9639	12.1254	11.8247	12.1608	12.1648	12.5847	12.4777	12.4767	12.1405	12.4533	12.5907	11.9713	+	1	11.7	39.031	0.0032567	1.7036	3	0.0039891	0.423878	-0.00104303	-0.337224	0.137329
Q91XQ0	Dynein heavy chain 8, axonemal	15.2158	15.1316	15.2301	15.1161	14.915	14.9922	15.0669	15.047	15.0401	15.1262	15.1603	15.1339	15.0482	14.8901	15.2063	15.3026	15.2495	15.4599	15.3965	15.3461	15.3651	14.9344	14.7169	15.0549	15.8931	15.8444	15.7965	15.1925	15.0078	15.0514	15.1401	15.0482	15.3374	15.3692	14.9021	15.8447	+	1	0.2	541.23	0.0078232	1.2642	7	-0.184724	-0.141114	-0.0919047	0.197253	-0.467174
Q3UUH0	Uncharacterized protein	14.8456	14.3978	14.4166	14.7994	14.4593	14.4428	14.669	14.3679	14.4375	14.9466	14.4917	14.6511	15.1538	14.9533	14.9205	15.0093	14.7887	14.6565	14.8709	14.4813	14.5116	15.3254	15.0947	15.142	14.5499	14.3125	14.3592	14.5533	14.5672	14.4915	14.6965	15.0092	14.8182	14.6213	15.1874	14.4072	+	11	28.7	51.769	0	24.66	34	0.0138561	-0.0618514	0.31271	0.121691	0.566059
A0A0N4SV34	Deoxyribose-phosphate aldolase	9.44434	9.30412	10.1468	10.5982	8.81305	10.4711	9.76543	10.0329	10.4113	10.752	11.2017	10.5476	10.7692	10.8827	11.1773	10.7082	9.79706	10.5535	10.1778	10.2868	10.6461	10.6923	11.19	11.0052	10.3934	9.56334	10.5056	9.63174	9.96079	10.0698	10.8338	10.9431	10.3529	10.3703	10.9625	10.1541	+	3	16.2	31.891	0	7.9555	6	0.329055	0.438111	0.109249	-0.480871	0.592227
Q8CFH3	MKIAA0188 protein (Fragment)	11.2099	11.3099	11.3959	10.7819	11.0742	11.0306	11.3537	11.045	10.7052	11.4154	10.974	10.7785	11.3051	11.2849	11.4698	11.5797	11.38	11.2147	11.0499	10.9529	11.2663	11.1088	11.1354	11.0991	10.9622	10.4958	10.5512	11.3052	10.9622	11.0347	11.0559	11.3532	11.3915	11.0897	11.1144	10.6697	+	2	6	75.407	0	5.6886	12	-0.343015	-0.270575	0.297311	0.335526	0.0247324
G3X956	SPT16, facilitates chromatin-remodeling subunit	15.5766	15.7092	15.565	15.5653	15.6404	15.5582	15.4811	15.4349	15.3485	15.6652	15.5745	15.5015	15.885	15.898	15.9334	15.5959	15.7426	15.5777	15.5327	15.5991	15.5638	16.0941	16.1931	16.177	15.793	15.5917	15.6706	15.6169	15.588	15.4215	15.5804	15.9055	15.6387	15.5652	16.1547	15.6851	+	16	20.5	119.84	0	31.477	43	-0.0289673	-0.195422	0.325058	0.0583416	0.589495
Q5M8R9	Farnesyl diphosphate synthetase	16.9713	17.0777	16.9356	16.9065	16.9973	16.9431	16.7499	16.829	16.6839	17.0795	17.1178	17.0252	17.3461	17.4645	17.4481	17.0329	17.0562	16.9989	17.1403	17.1323	17.0336	17.6217	17.6432	17.6403	16.8892	16.9454	16.8777	16.9949	16.949	16.7543	17.0742	17.4196	17.0293	17.1021	17.6351	16.9041	+	8	30.3	40.565	0	55.612	116	-0.0459192	-0.240631	0.345415	-0.044831	0.532965
Q8BWV2	Vacuolar protein sorting-associated protein 16 homolog	12.3311	11.7725	12.2424	12.2342	11.6255	12.162	12.1737	11.6506	12.1658	12.2206	12.143	12.3367	12.506	12.1846	12.4002	12.3444	11.9419	12.648	12.2367	12.0771	12.2976	12.3029	12.4885	12.5218	11.7664	11.4693	11.3791	12.1153	12.0072	11.9967	12.2334	12.3636	12.3114	12.2038	12.4377	11.5382	+	4	8	94.799	0	13.285	12	-0.108091	-0.118641	0.130185	0.0780268	0.233939
Q3TBD4	Uncharacterized protein	12.9582	13.2001	12.6978	13.3768	13.3408	13.1749	13.1635	13.2968	12.9197	13.3455	13.6483	13.116	13.4989	13.7598	13.6268	13.2555	13.4503	13.4286	13.4943	13.5502	13.4142	13.8672	13.9279	13.9653	13.0673	13.1099	12.96	12.952	13.2975	13.1267	13.3699	13.6285	13.3781	13.4862	13.9201	13.0457	+	5	12.2	84.715	0	38.157	11	0.345468	0.174626	0.258577	0.00822383	0.433896
A2RRJ4	Exportin 5	11.1063	11.7387	11.1454	11.1131	11.9984	11.3709	11.1487	11.2918	11.5829	11.7592	11.9722	11.7023	12.1711	12.0143	11.6886	11.2001	11.4024	11.4408	11.4187	12.0042	11.4711	12.0217	12.195	12.1258	11.6453	11.7976	11.2418	11.3302	11.4941	11.3411	11.8112	11.958	11.3478	11.6313	12.1142	11.5616	+	5	7	136.93	0	19.56	21	0.163951	0.0109616	0.146756	-0.463482	0.48288
Q3UKM9	Uncharacterized protein	11.5756	11.5992	10.7373	11.7691	11.8077	11.2507	11.7388	11.2947	11.1378	11.8886	11.915	11.5043	12.0723	12.1195	11.9851	11.7551	11.5846	11.9294	11.784	11.8764	11.7321	12.0389	11.9917	11.8829	12.1654	12.1424	11.7867	11.304	11.6092	11.3904	11.7693	12.059	11.7563	11.7975	11.9712	12.0315	+	2	7.8	58.466	0	9.1301	13	0.305117	0.0863649	0.289689	-0.0129573	0.173638
Q925H3	Keratin-associated protein 6-5	19.0317	19.028	19.0346	19.08	19.0446	19.0421	18.7123	18.708	18.693	19.0893	19.1228	19.1329	19.3643	19.4091	19.4332	18.9014	18.8958	18.9227	19.0532	19.1005	19.0948	19.0927	19.1545	19.1288	19.4276	19.4863	19.5213	19.0314	19.0556	18.7044	19.115	19.4022	18.9066	19.0829	19.1254	19.4784	+	1	100	7.9446	0	283.45	156	0.0241123	-0.326993	0.287201	-0.208353	0.0424927
B9EK12	Keratin associated protein 16-7	14.8701	14.6107	14.713	14.6329	14.6119	14.5465	14.8691	14.8487	14.7882	15.1992	15.1614	15.222	15.9461	15.7663	15.9418	14.6226	14.5452	14.6065	15.1904	15.1938	15.1144	15.8812	15.732	15.9265	15.4412	15.3093	15.5339	14.7313	14.5971	14.8353	15.1942	15.8847	14.5914	15.1662	15.8466	15.4282	+	1	10.2	12.569	0	25.147	24	-0.134178	0.104077	0.690483	-0.602808	0.680351
Q925H6	Keratin-associated protein 19-3	15.9396	15.7883	16.0312	16.1306	15.8292	16.2314	16.1029	15.7779	16.0974	16.3225	16.2185	16.3817	16.8478	17.1413	16.961	16.4338	16.2631	16.4071	16.4068	16.4137	16.4508	16.8399	17.0535	16.8814	16.7218	17.0064	16.7667	15.9197	16.0637	15.9927	16.3076	16.9834	16.368	16.4238	16.925	16.8317	+	1	48.3	8.8225	0	7.9777	43	0.144047	0.0730389	0.675804	0.0604219	0.501192
Q925H7	Keratin-associated protein 19-4	13.8905	13.8113	13.8165	14.288	14.0241	14.2585	13.9341	13.7593	13.9462	14.401	14.053	14.1875	14.8358	14.7731	15.004	14.3107	14.3104	14.3751	14.32	14.0861	14.3491	14.7104	14.7556	14.7265	14.8092	14.7645	14.9983	13.8395	14.1902	13.8799	14.2138	14.871	14.3321	14.2517	14.7308	14.8573	+	1	16.7	8.6262	0.00025214	4.0046	19	0.350757	0.0404194	0.657132	0.118217	0.4791
Q925I0	Keratin-associated protein 19-2	13.3625	13.6777	13.6186	13.8509	14.0025	14.161	13.8807	13.8925	13.9387	13.5453	13.6063	13.6816	14.0479	14.3367	14.2356	13.858	13.7556	13.9008	13.6043	13.615	13.8628	13.9651	14.3519	14.4031	13.7711	13.9743	14.004	13.5529	14.0048	13.9039	13.6111	14.2067	13.8381	13.694	14.24	13.9165	+	1	9.2	13.737	0.00090029	2.6699	5	0.451862	0.351024	0.595694	0.227084	0.546003
Q99J08	SEC14-like protein 2	12.3014	11.9309	12.1603	12.415	12.431	12.5519	12.3596	12.235	12.3279	12.4559	12.2181	12.2489	12.5671	12.0553	12.0572	12.2307	12.11	11.832	11.9603	11.915	12.0475	11.8912	12.1266	11.8014	13.0393	13.079	12.8559	12.1309	12.466	12.3075	12.3077	12.2265	12.0575	11.9743	11.9397	12.9914	+	3	14.6	46.3	0	6.6478	10	0.335082	0.176642	-0.0811234	-0.250107	-0.0345826
Q3TCW5	Protein kinase domain-containing protein	12.0022	11.8747	12.1154	12.0423	11.6201	11.7504	11.5734	11.5345	11.666	11.6275	11.5143	11.7053	11.692	11.7748	11.9261	12.4085	12.6925	12.7083	11.6781	11.3412	11.7338	11.8163	11.7728	12.0646	11.893	11.3876	12.0127	11.9974	11.8042	11.5913	11.6157	11.7977	12.6031	11.5844	11.8846	11.7644	+	3	7.9	59.851	0	7.4275	18	-0.193219	-0.406139	0.181954	0.987372	0.300192
D6RGM1	Replication factor C subunit 4 (Fragment)	10.0465	10.1438	9.62842	10.0995	9.68966	9.77394	8.46941	9.72694	8.22383	10.1412	9.1704	10.2878	10.383	9.83244	10.1822	9.59103	10.9231	10.4486	9.79113	9.30438	9.97574	10.2867	10.1574	9.59643	10.2729	10.8122	10.2168	9.93955	9.85438	8.80673	9.86647	10.1326	10.3209	9.69042	10.0135	10.434	+	2	16.7	25.824	0	6.0997	5	-0.0851718	-1.13283	0.2661	0.454433	0.323092
Q99JX4	Eukaryotic translation initiation factor 3 subunit M	14.7737	14.5596	14.7243	14.6561	14.5464	14.7915	14.6766	14.5145	14.5734	14.8278	14.7276	14.8099	15.1701	15.0948	15.2342	14.9303	14.8214	15.0753	14.9097	14.7483	14.9394	15.2623	15.3385	15.3446	14.7333	14.6318	14.7367	14.6859	14.6647	14.5882	14.7884	15.1664	14.9424	14.8658	15.3151	14.7006	+	11	40.4	42.516	0	92.985	71	-0.0211974	-0.0976781	0.377951	0.153933	0.449328
Q8BP60	Uncharacterized protein	11.1388	10.9539	11.4384	13.0756	12.8424	13.064	11.3433	10.9451	11.7817	13.1064	13.0006	13.0503	12.1574	11.6621	11.9779	11.9998	11.4453	12.1774	11.7537	11.7363	12.1667	12.3795	11.8238	12.4693	11.4841	11.5041	12.083	11.177	12.994	11.3567	13.0525	11.9325	11.8742	11.8856	12.2242	11.6904	+	3	8.4	70.375	0	6.942	14	1.81694	0.179653	-1.12	-1.17828	0.338616
Q99KD5	Protein unc-45 homolog A	14.6292	14.6465	14.59	14.8395	14.9393	14.8277	14.7054	14.5663	14.4679	14.7476	14.6607	14.6985	15.0799	15.1256	15.1453	14.9226	14.926	14.8598	14.7337	14.7478	14.7308	15.2658	15.2151	15.2508	15.224	15.6404	15.503	14.6219	14.8688	14.5798	14.7023	15.1169	14.9028	14.7374	15.2439	15.4558	+	13	19.3	103.45	0	52.203	46	0.246948	-0.0420585	0.414687	0.200551	0.506501
Q99KI3	ER membrane protein complex subunit 3	13.1272	13.0235	13.0274	12.7125	12.602	12.8015	12.7781	12.8411	12.7779	12.8427	12.8388	12.8889	13.1102	13.0918	13.1357	13.1416	13.175	13.1012	12.928	12.8343	12.813	13.1369	12.8842	13.1365	12.5581	12.6587	12.371	13.0594	12.7053	12.799	12.8568	13.1125	13.1393	12.8584	13.0525	12.5293	+	3	12.6	29.98	0	16.726	12	-0.354053	-0.260355	0.255758	0.282483	0.194091
Q99L45	Eukaryotic translation initiation factor 2 subunit 2	16.5429	16.5255	16.4715	16.4836	16.5418	16.4107	16.3388	16.3464	16.2356	16.4233	16.4723	16.3297	16.8426	16.8763	16.7228	16.4584	16.4194	16.3864	16.4722	16.5229	16.3771	17.0941	17.1148	17.0674	16.2681	16.3792	16.2138	16.5133	16.4787	16.3069	16.4084	16.8139	16.4214	16.4574	17.0921	16.287	+	10	31.4	38.092	0	110.76	61	-0.0345839	-0.206361	0.405458	0.0129455	0.634728
Q3TQD9	Uncharacterized protein (Fragment)	12.8013	12.008	12.5053	12.7502	12.7165	12.9059	12.7016	12.379	12.7197	12.9539	12.7319	12.8082	13.4385	13.8432	13.3595	13.0491	13.2047	12.8307	12.9757	13.0027	12.9213	13.4455	13.9693	13.4817	13.1634	12.6241	13.2596	12.4382	12.7908	12.6001	12.8313	13.5471	13.0282	12.9666	13.6322	13.0157	+	6	12.8	99.755	0	14.208	21	0.352645	0.161909	0.715726	0.196846	0.66562
D3Z487	Translation initiation factor eIF-2B subunit beta (Fragment)	13.3091	13.6219	13.5019	13.1739	13.4614	13.4864	13.0806	13.4313	13.5608	13.4444	13.6859	13.6598	14.0734	14.1085	14.0792	13.5832	13.7234	13.7574	13.5772	13.7366	13.7733	14.1802	14.2989	14.1982	13.1647	13.9939	13.8228	13.4776	13.3739	13.3576	13.5967	14.087	13.688	13.6957	14.2258	13.6605	+	4	17.5	33.816	0	9.2356	19	-0.103745	-0.120099	0.490317	0.0912768	0.530059
Q99LI7	Cleavage stimulation factor subunit 3	13.419	13.0797	12.8115	13.7305	13.4298	13.6853	13.3878	13.2005	12.8142	13.4039	13.2315	12.4475	13.5781	13.4217	12.6435	13.4389	13.3763	12.7049	13.3719	13.2803	12.5729	13.5794	13.3636	12.6164	14.2967	13.9707	14.7402	13.1034	13.6152	13.1342	13.0276	13.2144	13.1734	13.075	13.1865	14.3359	+	8	15.9	82.876	0	9.759	22	0.511824	0.0307682	0.186811	0.145737	0.111459
Q99LN9	Deoxyhypusine hydroxylase	13.8454	13.6851	14.0396	14.0289	14.0964	14.0493	13.7222	13.8512	13.7614	14.0882	14.0143	13.914	14.3925	14.3778	14.465	13.8663	13.7649	14.1264	13.9869	13.8645	13.8346	14.2748	14.3232	14.352	14.4429	14.4459	14.3379	13.8567	14.0582	13.7783	14.0055	14.4118	13.9192	13.8954	14.3167	14.4089	+	6	35.4	32.905	0	25.871	25	0.201469	-0.0784218	0.406244	-0.0863171	0.421332
Q99M74	Keratin, type II cuticular Hb2	16.0933	16.3422	16.1942	16.1327	16.2283	16.0054	16.0616	16.1845	16.112	16.3833	16.5498	16.3985	16.9854	17.0923	16.8705	16.4137	16.5191	16.3376	16.6172	16.7517	16.5754	17.1524	17.3567	17.1593	16.6198	16.8456	16.693	16.2099	16.1221	16.1193	16.4438	16.9827	16.4235	16.6481	17.2228	16.7195	+	13	47.3	57.14	0	83.027	116	-0.0877801	-0.0905614	0.538881	-0.02036	0.57469
V9GXF0	ELKS/Rab6-interacting/CAST family member 1	15.6122	15.6329	15.5073	15.2844	15.0866	15.3418	16.0366	16.1523	15.808	15.9224	15.905	15.7087	15.7777	15.7605	15.7486	15.6965	15.5928	15.5956	16.0153	16.063	15.7371	15.7801	15.7766	15.7466	15.3568	15.2484	15.2985	15.5841	15.2376	15.999	15.8453	15.7623	15.6283	15.9385	15.7678	15.3012	+	8	10.2	124.86	0	43.14	23	-0.346492	0.414818	-0.0830647	-0.217056	-0.170713
Q99MP8	BRCA1-associated protein	13.0977	13.005	12.406	12.7409	12.7861	12.5453	13.2314	12.872	12.2814	12.5593	12.5477	12.367	12.4329	12.6198	12.6494	12.6652	12.8301	12.4545	12.271	12.4169	12.412	12.2036	12.3893	12.6791	11.7713	12.1208	12.1021	12.8362	12.6908	12.7949	12.4914	12.5673	12.6499	12.3666	12.424	11.9981	+	3	9.5	66.99	0	5.3211	13	-0.14548	-0.0413207	0.0759843	0.158557	0.0573338
A2AE95	Synaptotagmin-like protein 1	9.81916	10.6335	10.5753	10.1689	10.1189	10.1943	10.0065	10.0631	9.58144	10.221	10.2906	10.277	10.7852	10.6098	10.9677	10.2455	9.95603	10.133	10.7493	10.2686	10.4488	10.4379	10.7017	10.5141	10.8523	10.8458	10.7445	10.3426	10.1607	9.8837	10.2629	10.7876	10.1115	10.4889	10.5512	10.8142	+	1	5.4	55.093	0	4.5596	3	-0.181942	-0.458935	0.524697	-0.151342	0.0623145
Q3UK89	Vestigial like 1 homolog (Drosophila)	15.6322	15.6247	15.7086	15.5081	15.503	15.6184	15.9388	15.8383	15.8731	16.287	16.1305	16.3271	16.5916	16.4396	16.6107	16.0023	15.9765	16.0737	16.3101	16.1862	16.3937	16.8002	16.7373	16.9062	16.2087	16.1261	16.3224	15.6552	15.5432	15.8834	16.2482	16.5473	16.0175	16.2967	16.8146	16.219	+	1	4.2	34.79	0.0081744	1.2257	2	-0.112025	0.228206	0.299056	-0.23074	0.517888
Q99PG0	Arylacetamide deacetylase	13.1016	13.109	13.3364	13.3914	12.962	13.3018	13.2078	12.6972	12.9803	13.064	12.6475	12.7009	12.9845	12.6397	12.9629	13.3008	12.9639	12.9027	12.5698	12.2558	12.5041	12.9405	12.3757	12.5081	13.0327	12.5629	12.6074	13.1823	13.2184	12.9618	12.8041	12.8624	13.0558	12.4432	12.6081	12.7343	+	3	13.3	45.25	0	7.2191	11	0.0360548	-0.220535	0.0582323	0.251666	0.164877
Q99PV0	Pre-mRNA-processing-splicing factor 8	18.3775	18.4649	18.475	18.3186	18.3638	18.3645	18.4412	18.5632	18.6015	18.0712	18.0357	18.1361	17.9492	17.9262	17.9895	18.1964	18.2356	18.3381	17.909	17.9105	17.9099	18.1235	18.1113	18.121	17.7668	17.7178	17.7779	18.4391	18.349	18.5353	18.081	17.9549	18.2567	17.9098	18.1186	17.7542	+	34	22.3	273.61	0	88.578	131	-0.0901716	0.0961601	-0.126081	0.17569	0.208794
Q6ZWZ7	60S ribosomal protein L17	13.1784	12.8681	12.7563	12.8086	12.7698	12.7856	12.7996	12.7597	12.4693	12.6569	12.4692	12.2602	13.1428	12.6292	12.5024	12.7942	12.5966	12.4127	12.4761	12.5194	11.9582	13.1775	12.8056	12.4143	12.1495	11.4643	12.3865	12.9343	12.788	12.6762	12.4621	12.7581	12.6012	12.3179	12.7991	12.0001	+	4	16.3	21.397	0	23.166	12	-0.146285	-0.258064	0.29603	0.139102	0.481229
Q9CPY7	Cytosol aminopeptidase	18.7152	18.6688	18.7255	18.8796	18.7894	18.8616	18.5118	18.5364	18.6163	18.8925	18.8379	18.9084	19.7428	19.7782	19.7197	19.0253	18.9885	19.0173	19.0561	18.9969	19.0177	19.9766	19.9801	19.9427	19.2446	19.2025	19.2029	18.7032	18.8435	18.5548	18.8796	19.7469	19.0104	19.0236	19.9665	19.2167	+	25	70.1	56.141	0	293.04	417	0.140373	-0.148332	0.86727	0.130726	0.942928
Q9CQ91	NADH dehydrogenase [ubiquinone] 1 alpha subcomplex subunit 3	15.0175	14.888	15.1283	14.751	14.7614	14.9646	14.3952	14.3572	14.4644	14.7065	14.5356	14.7595	14.6352	14.4555	14.682	14.9786	14.9169	15.1864	14.7435	14.7064	14.8853	14.1557	14.0676	14.1495	15.1476	14.8986	15.1632	15.0113	14.8257	14.4056	14.6672	14.5909	15.0273	14.7784	14.1243	15.0698	+	2	41.7	9.3308	0	77.43	17	-0.185605	-0.605633	-0.0763045	0.360097	-0.654151
Q9CQC6	Basic leucine zipper and W2 domain-containing protein 1	17.1812	17.2612	17.2148	17.1306	17.2782	17.2184	16.919	16.8645	16.9406	17.2179	17.1826	17.2154	17.6525	17.6089	17.5755	17.5694	17.6609	17.7276	17.2078	17.1934	17.2233	17.9146	17.7542	17.8194	17.1099	17.34	17.1343	17.2191	17.2091	16.908	17.2053	17.6123	17.6526	17.2082	17.8294	17.1947	+	12	36.8	48.043	0	47.741	106	-0.0100013	-0.311023	0.407012	0.447315	0.621213
B2RSX2	MCG7273	10.6252	10.9829	11.3143	10.8479	11.3713	10.8403	11.1711	10.5196	10.1727	11.9959	12.0441	11.52	13.3264	13.2183	13.4362	12.1939	11.77	11.508	12.5621	12.2487	12.2404	13.5796	13.6202	13.6888	12.2123	12.6414	12.0801	10.9741	11.0199	10.6212	11.8533	13.327	11.824	12.3504	13.6295	12.3113	+	2	16	22.819	0	18.624	11	0.0457228	-0.352975	1.47366	-0.0293471	1.27911
Q9CQJ0	Acyl-coenzyme A thioesterase THEM5	13.8285	13.8978	13.6648	13.9927	14.0584	13.6383	13.9116	13.6971	13.6879	13.989	14.0087	14.0568	14.0654	14.0129	13.916	13.8753	14.0428	14.0219	13.8088	13.8807	13.9425	13.8785	13.9581	13.7438	13.4257	13.7086	12.9945	13.797	13.8965	13.7655	14.0182	13.9981	13.98	13.8773	13.8601	13.3763	+	4	26.2	27.865	0	15.458	12	0.0994398	-0.0314743	-0.0200574	-0.0381616	-0.0171813
Q9CQK7	RWD domain-containing protein 1	11.6865	11.516	11.0932	11.2625	11.171	11.3401	11.3302	11.6946	11.6422	12.3913	11.545	11.552	12.627	11.9096	11.7784	11.6141	11.726	11.5137	11.7412	12.0219	11.7623	12.8579	12.1321	12.1469	10.1751	11.3942	11.543	11.4319	11.2578	11.5557	11.8294	12.105	11.6179	11.8418	12.379	11.0374	+	2	14.4	27.785	0.00024777	3.7436	16	-0.174029	0.123821	0.275538	-0.211508	0.537204
A0A0N4SVL9	Serine/threonine-protein phosphatase	15.8647	15.9617	16.0588	16.2291	16.1067	16.1449	15.7665	15.6982	15.6474	15.7841	15.8041	15.8388	16.0858	16.0577	16.0902	16.0598	15.9207	16.0143	15.9105	15.8191	15.993	16.1135	16.1463	16.2098	16.3751	16.3804	16.3789	15.9617	16.1602	15.704	15.809	16.0779	15.9983	15.9075	16.1565	16.3782	+	5	24	32.547	0	46.272	24	0.19848	-0.257688	0.268875	0.189275	0.248978
Q9CQS8	Protein transport protein Sec61 subunit beta	14.4366	14.2467	14.4487	14.2515	14.1809	14.1025	14.5537	14.2885	14.3118	14.2297	14.0991	14.0568	14.1021	14.1019	14.0542	13.9997	13.9586	13.9868	14.1058	13.918	13.9611	14.224	14.0396	13.9874	13.5255	13.3871	13.4611	14.3774	14.1783	14.3847	14.1285	14.0861	13.9817	13.995	14.0837	13.4579	+	1	10.4	9.9583	0.0011006	2.4785	9	-0.199063	0.00735358	-0.0424614	-0.146854	0.0886966
Q9CQV8	14-3-3 protein beta/alpha	18.8489	18.8778	18.8544	19.0633	19.1337	19.0641	18.8371	18.8547	18.856	18.7027	18.7155	18.7694	18.8779	18.8945	18.8463	18.6897	18.6702	18.6655	18.8522	18.8495	18.8602	19.0004	18.9811	18.9811	19.1985	19.361	19.2825	18.8603	19.0871	18.8493	18.7292	18.8729	18.6751	18.854	18.9875	19.2806	+	9	54.9	28.086	0	219.17	179	0.226715	-0.0110768	0.14371	-0.0540861	0.133583
Q9CQY6	Ubiquinol-cytochrome-c reductase complex assembly factor 2	9.60294	9.89889	9.26488	9.24113	9.19316	8.90427	9.13355	9.73519	9.1432	8.92731	9.15479	9.70281	9.56425	8.82484	9.00272	10.8943	11.3216	9.40698	9.76747	9.77272	9.58371	9.1142	9.46785	9.50025	9.57672	9.50314	9.77286	9.5889	9.11285	9.33731	9.26164	9.1306	10.541	9.70797	9.36077	9.61757	+	2	27.9	16.32	0	7.0371	4	-0.476048	-0.251592	-0.131031	1.27934	-0.347201
F6ZFT1	Acyl carrier protein (Fragment)	14.7967	14.799	15.1131	14.2731	14.3192	14.5638	14.5002	14.4374	15.0416	14.1559	14.3902	14.9076	13.8938	14.2795	14.5941	14.3634	14.4793	15.0405	14.0484	14.0585	14.8568	13.947	14.1297	14.4556	13.7109	13.8042	13.8985	14.9029	14.3854	14.6597	14.4846	14.2558	14.6277	14.3212	14.1774	13.8045	+	4	22	14.309	0	9.6207	25	-0.517537	-0.243167	-0.228756	0.143192	-0.14383
Q9CR39	WD repeat domain phosphoinositide-interacting protein 3	12.8057	12.7975	12.5214	13.1653	13.0904	12.8334	12.0998	12.636	12.0598	12.2881	12.5409	12.3227	12.7116	12.5658	12.4898	12.939	12.6878	12.4091	12.4545	12.6248	12.309	12.5021	12.1317	12.3142	12.9493	13.45	12.8879	12.7082	13.0297	12.2652	12.3839	12.5891	12.6786	12.4628	12.316	13.0957	+	2	9.3	38.02	0	7.3037	9	0.321518	-0.442999	0.205166	0.294736	-0.146783
Q5SX53	Solute carrier family 25 (Mitochondrial carrier oxoglutarate carrier), member 11, isoform CRA_b	16.358	16.3813	16.4838	16.3985	16.2639	16.3042	16.439	16.5101	16.4825	16.2473	16.3286	16.3042	15.9014	15.9812	15.9725	16.296	16.3687	16.3254	15.9608	16.0771	16.0301	15.4557	15.7647	15.5973	16.1655	16.0606	16.2272	16.4077	16.3222	16.4772	16.2934	15.9517	16.33	16.0226	15.6059	16.1511	+	6	25.8	34.155	0	34.876	40	-0.0855298	0.0695195	-0.341674	0.0366681	-0.416748
D3Z458	Methylsterol monooxygenase 1 (Fragment)	14.1696	14.3345	14.3451	14.0437	14.0723	13.9939	14.0983	14.2145	14.0999	14.1584	14.1115	13.9288	14.0831	14.2059	14.0615	14.2413	14.25	14.2056	13.8042	13.8625	13.5539	14.2159	14.1358	14.0056	13.4758	13.7872	13.3346	14.283	14.0366	14.1376	14.0662	14.1168	14.2323	13.7402	14.1191	13.5326	+	1	10.1	12.873	0.00090395	2.7223	3	-0.24642	-0.145474	0.050614	0.166091	0.378875
Q66JW2	Golga1 protein	16.6148	16.4932	16.4652	16.9184	16.9048	16.829	16.0528	16.0227	15.9566	15.4735	15.5997	15.5121	15.8061	15.7882	15.761	15.6298	15.6476	15.8147	16.2397	16.1965	16.0989	15.51	15.4262	15.4305	17.7881	17.7257	17.7384	16.5244	16.884	16.0107	15.5284	15.7851	15.6974	16.1784	15.4555	17.7507	+	2	4	84.356	0.00047642	3.2322	32	0.359633	-0.51371	0.256672	0.168939	-0.722834
Q3UKS4	DUF1716 domain-containing protein	12.1983	11.5713	11.9048	11.773	11.5962	11.9137	11.7005	11.1326	11.485	11.9468	11.7042	11.9028	12.4547	11.754	12.1515	12.3781	11.665	12.0556	11.6679	11.4317	11.7314	12.7073	12.0831	12.0669	11.6287	11.4805	11.7078	11.8915	11.761	11.4394	11.8512	12.12	12.0329	11.6103	12.2858	11.6057	+	6	15.5	65.007	0	9.7483	15	-0.130501	-0.452063	0.26879	0.181653	0.67543
A2AQ17	Complex I intermediate-associated protein 30, mitochondrial	11.1951	11.7888	12.0781	12.4431	12.0631	12.0979	11.5624	11.6229	11.8021	12.041	12.1381	12.0158	12.374	12.3425	12.2895	12.6166	12.3016	12.0232	12.0991	12.0078	11.9931	12.4309	12.1429	12.4323	11.6634	12.1277	12.0631	11.6873	12.2014	11.6624	12.0649	12.3353	12.3138	12.0333	12.3354	11.9514	+	3	12.2	37.782	0	6.2206	4	0.514049	-0.0249067	0.270416	0.248891	0.302001
Q9CXD9	Leucine-rich repeat-containing protein 17	17.3285	17.3844	17.3368	17.2325	17.2809	17.2325	17.5182	17.5599	17.5087	17.757	17.744	17.6543	17.2975	17.3098	17.226	17.791	17.8348	17.76	17.5063	17.5637	17.4862	17.3621	17.3594	17.2603	16.962	17.0059	16.9422	17.3499	17.2486	17.529	17.7185	17.2778	17.7953	17.5187	17.3272	16.97	+	2	6.1	51.851	0.00024988	3.8971	47	-0.101291	0.179041	-0.440705	0.0768	-0.191482
Q52KP1	Transmembrane protein 50A	9.78227	10.2048	8.86726	10.7144	10.0484	10.2834	10.0856	8.50255	10.2125	11.1279	10.5267	11.1399	11.269	11.2091	10.8921	11.0755	10.3681	10.8172	9.65041	9.83403	10.0981	9.61053	9.75836	10.169	10.0213	9.5048	9.31008	9.61812	10.3488	9.60023	10.9315	11.1234	10.7536	9.86086	9.84597	9.61207	+	1	5.1	17.495	0.0074818	1.3348	6	0.730636	-0.0178899	0.191907	-0.177897	-0.0148829
Q9CWN2	S5A_REDUCTASE domain-containing protein	17.6322	17.8281	17.8494	17.4021	17.6037	17.5638	17.1908	17.1312	17.1242	17.185	17.3302	17.2176	17.0531	17.1577	17.1698	17.4063	17.8262	17.6179	16.9437	17.0736	17.0401	16.8956	16.9635	16.9749	17.2293	17.4489	17.4438	17.7699	17.5232	17.1487	17.2443	17.1268	17.6168	17.0191	16.9447	17.374	+	6	20.1	34.28	0	59.804	56	-0.24672	-0.621178	-0.117435	0.37252	-0.0744634
D3YZ09	H/ACA ribonucleoprotein complex subunit (Fragment)	10.9042	10.7576	10.7465	11.1754	10.4331	11.0228	10.4633	10.1159	9.92521	10.4583	10.3473	10.3372	10.5012	10.1453	10.8178	10.8583	10.6982	10.3294	10.4116	10.6988	10.5757	10.4244	10.3363	10.5501	11.0483	10.7948	11.1022	10.8028	10.8771	10.1681	10.3809	10.4881	10.6286	10.562	10.4369	10.9818	+	1	9.1	20.448	0.00046587	2.9709	4	0.0742984	-0.634666	0.107174	0.247727	-0.125094
F8WGB3	Succinate dehydrogenase cytochrome b560 subunit, mitochondrial	13.6794	13.4129	13.5532	13.1436	12.815	13.0317	13.7897	13.59	13.7246	14.1265	13.7298	13.7401	13.7296	13.4565	13.7089	13.6159	13.3566	13.4137	13.6466	13.4522	13.6474	13.7474	13.5554	13.7494	13.0813	12.6847	12.6369	13.5485	12.9967	13.7014	13.8655	13.6317	13.4621	13.5821	13.6841	12.801	+	2	15.6	14.51	0.0019591	2.369	21	-0.55176	0.152923	-0.233785	-0.403372	0.101999
Q9CZD3	Glycine--tRNA ligase	17.9557	17.8917	18.0571	17.988	17.9176	18.0239	17.7904	17.815	17.8538	18.1024	18.0985	18.1018	18.4382	18.4622	18.4534	18.175	18.1142	18.1807	18.087	18.1194	18.0929	18.5912	18.6295	18.5993	17.8564	17.7696	18.0858	17.9681	17.9765	17.8197	18.1009	18.4513	18.1566	18.0998	18.6067	17.9039	+	20	34.8	81.877	0	115.7	175	0.00835756	-0.148435	0.350351	0.0557403	0.506898
Q9CZH3	Proteasome assembly chaperone 3	11.0169	11.0878	10.4714	11.1444	11.2136	10.847	10.3586	10.6719	10.5188	10.6066	10.6506	10.3795	11.1368	10.9703	10.8221	10.632	11.0722	10.7353	10.5785	10.981	10.254	11.0656	11.4724	10.9741	11.496	11.3499	11.1247	10.8587	11.0684	10.5164	10.5456	10.9764	10.8131	10.6045	11.1707	11.3235	+	1	12.3	13.331	0.00025687	4.2854	3	0.209667	-0.342264	0.430832	0.267577	0.566204
Q9CZH7	Matrix-remodeling-associated protein 7	13.6333	13.7585	13.7072	13.6485	13.9585	13.6494	13.5772	13.7854	13.8204	13.7095	13.8063	13.867	13.6303	13.7387	13.7479	13.8938	13.8212	13.8296	13.7198	13.6971	13.7071	13.6727	13.7888	13.8227	13.0768	13.5031	13.0555	13.6997	13.7521	13.7276	13.7943	13.7056	13.8482	13.708	13.7614	13.2118	+	2	26.4	19.457	0	5.0329	13	0.0524536	0.0279622	-0.088638	0.0539379	0.0534142
Q9CZX8	40S ribosomal protein S19	18.1307	18.0986	18.1174	18.1195	18.0628	18.1322	17.7891	17.8494	17.844	17.4858	17.5153	17.5164	17.5239	17.5302	17.5057	17.6138	17.6179	17.6662	17.2069	17.3319	17.2533	17.4247	17.3882	17.4102	17.5579	17.5424	17.5109	18.1156	18.1048	17.8275	17.5059	17.5199	17.6326	17.264	17.4077	17.537	+	8	42.1	16.085	0	26.113	97	-0.0107331	-0.288052	0.0140444	0.126755	0.143635
Q9CZX9	ER membrane protein complex subunit 4	16.3101	16.6622	16.8049	16.0838	16.4924	16.5729	15.9939	16.5062	16.6118	15.7808	15.8186	15.9486	16.2782	15.4232	15.4858	16.2707	16.1002	16.2019	15.9324	15.6739	15.7508	15.8498	15.6375	15.6322	16.071	15.9981	15.9377	16.5924	16.383	16.3706	15.8493	15.7291	16.1909	15.7857	15.7065	16.0023	+	1	8.7	20.116	0.00024963	3.8714	6	-0.209375	-0.221822	-0.120287	0.341566	-0.0791555
Q9D0L8	mRNA cap guanine-N7 methyltransferase	14.2735	14.1136	13.9285	14.2682	14.1493	14.0385	14.1514	14.065	13.6299	14.115	13.8363	13.781	14.3786	14.2662	14.4367	14.5322	14.5013	14.5062	13.9549	14.0256	13.9318	14.5104	14.2201	14.5467	14.7606	14.6871	14.2805	14.1052	14.152	13.9488	13.9108	14.3605	14.5133	13.9708	14.4257	14.5761	+	7	21.3	53.291	0	23.413	19	0.0468542	-0.156426	0.449757	0.6025	0.454961
Q9D0Q7	39S ribosomal protein L45, mitochondrial	11.6076	11.4479	11.5105	11.9166	11.6942	11.5145	11.129	11.4688	11.7403	11.3952	11.4793	11.416	11.8013	11.4048	11.7159	11.3654	11.5521	11.5936	11.5906	11.5879	11.7983	12.3084	11.5168	12.0136	11.9742	12.5076	12.0617	11.522	11.7084	11.446	11.4302	11.6407	11.5037	11.659	11.9463	12.1811	+	3	22.5	35.41	0	9.7903	10	0.18643	-0.0759642	0.210488	0.073561	0.287316
Q9D0R8	Protein LSM12 homolog	13.4331	13.5501	13.4632	13.3845	13.5004	13.6441	13.1607	13.2685	13.1262	13.4774	13.5249	13.6193	13.5714	13.6582	13.8282	13.7072	13.9412	13.7192	13.4654	13.4374	13.6796	13.5629	13.6703	13.8182	13.5157	13.4124	13.8069	13.4821	13.5097	13.1851	13.5406	13.6859	13.7892	13.5274	13.6838	13.5784	+	2	15.4	21.701	0	6.1853	8	0.0275375	-0.297013	0.145361	0.248653	0.156345
A2RRY6	Collagen triple helix repeat containing 1	16.4401	16.5005	16.4524	16.6548	16.6355	16.6068	16.8419	16.8885	16.7904	16.6254	16.6207	16.5824	16.1923	16.2737	16.2413	16.6986	16.7612	16.7011	16.4021	16.4998	16.3719	16.0648	16.0288	16.0094	16.2943	16.2345	16.2328	16.4643	16.6323	16.8403	16.6095	16.2358	16.7203	16.4246	16.0343	16.2539	+	4	14.7	26.434	0	6.6968	40	0.168006	0.375947	-0.373719	0.110806	-0.390291
Q9D1G0	Deoxyribonuclease-1-like 2	13.9355	14.1963	14.0523	14.0595	13.9015	13.9973	13.8434	13.8116	13.9932	14.259	14.2007	14.28	14.6076	14.925	14.6615	14.2008	14.2955	14.0236	14.4063	14.3142	14.2397	14.712	14.9018	14.7323	14.6668	14.4117	14.6779	14.0614	13.9861	13.8827	14.2466	14.7313	14.1733	14.3201	14.782	14.5855	+	5	29.9	31.138	0	28.531	24	-0.0752803	-0.178628	0.484757	-0.0732705	0.46199
D3Z7S0	Golgi to ER traffic protein 4 homolog (Fragment)	10.072	9.37364	9.93897	9.53834	9.42891	9.42757	9.44178	9.95785	9.26365	9.89928	9.83897	10.0713	10.0294	10.4585	10.525	10.0783	10.1167	10.5055	9.23237	10.1565	9.85677	10.1539	10.4804	10.0857	8.71465	9.55893	8.11924	9.79486	9.46494	9.55443	9.93651	10.3376	10.2335	9.74856	10.24	8.7976	+	1	7.6	21.972	0	6.3179	3	-0.329927	-0.240437	0.401128	0.29699	0.491422
Q9D1H9	Microfibril-associated glycoprotein 4	17.7417	17.7655	17.7514	17.5852	17.6785	17.5711	17.7199	17.7614	17.6493	18.0716	18.1582	18.0904	17.6769	17.7119	17.6397	18.1768	18.1543	18.1507	17.907	17.9101	17.8356	17.6273	17.6282	17.5839	17.2719	17.3042	17.1913	17.7528	17.6116	17.7102	18.1067	17.6762	18.1606	17.8842	17.6131	17.2558	+	4	19.8	28.937	0	38.554	105	-0.141233	-0.042639	-0.430587	0.0538451	-0.271103
Q9D1M7	Peptidyl-prolyl cis-trans isomerase FKBP11	14.9087	15.0524	15.1906	15.1089	15.2267	15.1962	14.8312	14.8967	14.892	14.2258	14.5118	14.538	14.2991	14.4025	14.5416	14.501	14.6456	14.8321	14.3802	14.5187	14.5419	14.637	14.8023	14.8988	14.8283	14.7589	14.9929	15.0506	15.1773	14.8733	14.4252	14.4144	14.6596	14.4803	14.7794	14.86	+	3	17.9	22.137	0	19.737	20	0.12674	-0.177265	-0.0107683	0.23438	0.299117
Q9D1R9	60S ribosomal protein L34	12.1256	12.7164	12.0767	12.4138	12.6168	11.6833	12.3644	12.412	11.9071	11.6065	11.513	11.1338	11.8567	11.4899	11.215	11.3004	12.1823	11.3995	11.3613	11.5864	10.7656	11.8812	11.9093	11.3512	11.7736	11.0182	10.9277	12.3062	12.238	12.2279	11.4177	11.5205	11.6274	11.2378	11.7139	11.2398	+	2	12.8	13.293	0.0019108	2.1419	4	-0.068206	-0.0783544	0.102786	0.209674	0.476124
Q9D2Q8	Protein S100-A14	16.2501	16.1198	16.1875	16.3106	16.2359	16.2437	15.8413	15.7684	15.8786	16.4352	16.2516	16.352	17.137	17.1189	17.0031	16.9886	17.0476	16.9871	16.8484	16.6762	16.6656	16.8846	16.8561	16.7578	16.5295	16.4089	16.2557	16.1858	16.2634	15.8294	16.3462	17.0863	17.0078	16.7301	16.8329	16.398	+	7	75	11.599	0	98.37	45	0.0776	-0.356353	0.740081	0.661511	0.102783
Q9D3I6	Keratin-associated protein 7-1	14.7365	14.8113	14.7731	14.8106	14.82	14.9451	14.4775	14.4827	14.3455	14.5385	14.6917	14.7121	14.9375	14.9101	14.996	15.0369	15.312	15.2473	14.7871	14.7728	14.7214	14.4224	14.6154	14.5954	15.3922	15.3335	15.5247	14.7736	14.8586	14.4352	14.6474	14.9479	15.1987	14.7605	14.5444	15.4168	+	1	28.7	9.5155	0	17.251	43	0.0849557	-0.338392	0.300415	0.551308	-0.216042
Q9D3P1	Trichohyalin-like protein 1	16.1437	16.2164	16.0037	16.4791	16.598	16.377	16.0999	16.0331	15.9985	16.5525	16.5709	16.511	17.6966	17.617	17.696	16.7386	16.7352	16.6699	16.7591	16.5875	16.6756	17.8571	17.8507	17.9091	16.8751	16.8805	16.8328	16.1213	16.4847	16.0438	16.5448	17.6699	16.7146	16.674	17.8723	16.8628	+	22	52.2	70.706	0	248.73	123	0.363423	-0.0774297	1.12506	0.169771	1.19827
Q6P3F8	Serine (Or cysteine) peptidase inhibitor, clade B, member 7	12.5341	12.6293	12.2955	12.8376	12.9355	12.5851	12.7185	12.7593	12.7513	12.5962	12.7165	12.6538	12.5735	12.6561	12.1771	12.9717	12.5194	12.3905	12.7033	12.9896	12.657	12.245	12.034	11.8674	12.7776	13.5957	13.128	12.4863	12.7861	12.743	12.6555	12.4689	12.6272	12.7833	12.0488	13.1671	+	4	15	43.02	0	15.513	9	0.299776	0.256753	-0.186583	-0.0282863	-0.73447
Q9D6N1	Carbonic anhydrase 13	12.995	12.9636	12.9589	12.8163	13.0237	12.9348	13.2177	13.2852	12.9388	13.4512	13.5115	13.5583	13.5788	13.6051	13.7113	13.0878	13.2037	13.2539	13.374	13.4553	13.323	13.9001	14.0192	14.0782	12.2106	12.5429	12.441	12.9725	12.9249	13.1473	13.507	13.6317	13.1818	13.3841	13.9992	12.3981	+	2	7.6	29.522	0.0011114	2.5554	4	-0.0475357	0.17479	0.124724	-0.325234	0.615096
Q9D6P8	Calmodulin-like protein 3	14.6498	14.8502	14.9939	14.3692	14.4276	14.4589	14.4732	14.5681	14.5738	13.7715	13.7921	13.9185	13.8762	14.0984	14.1715	13.6227	13.9641	13.9668	13.3817	13.7281	13.7746	13.9479	14.0998	14.1458	13.2293	13.5955	13.4896	14.8313	14.4186	14.5384	13.8274	14.0487	13.8512	13.6281	14.0645	13.4381	+	3	81.9	16.701	0	68.268	19	-0.412725	-0.292936	0.221336	0.0238352	0.436398
Q9D6W8	BLOC-1-related complex subunit 6	13.409	13.1858	13.0956	13.5421	13.4477	13.2897	13.8764	13.6729	13.5751	13.4672	13.5455	13.3167	14.3817	14.2752	14.1904	14.2841	14.0707	14.1991	13.4581	13.6636	13.5297	15.7278	15.6424	15.6757	15.3089	15.234	15.2568	13.2301	13.4265	13.7081	13.4431	14.2824	14.1846	13.5505	15.682	15.2666	+	2	6.9	38.011	0.0019422	2.3086	5	0.196392	0.477969	0.839292	0.741481	2.13153
Q9D7I5	Phospholysine phosphohistidine inorganic pyrophosphate phosphatase	16.2926	16.3931	16.2127	16.5753	16.6462	16.5899	16.2291	16.2945	16.2274	16.157	16.2215	16.1312	16.1679	16.2515	16.1261	16.2415	16.3399	16.2013	15.9071	16.0434	15.9853	15.9853	16.0494	15.9208	16.4101	16.2902	16.337	16.2994	16.6038	16.2503	16.1699	16.1819	16.2609	15.9786	15.9852	16.3458	+	7	60	29.144	0	70.737	73	0.304369	-0.0491084	0.011961	0.0909916	0.00652517
Q14B91	Transglutaminase 5	12.7171	13.0639	12.4759	12.4747	13.0363	12.5087	12.6094	13.2615	12.4816	12.7773	13.0804	12.8988	12.3756	12.6053	12.6213	13.1492	13.2118	12.9046	12.6032	12.707	12.3166	12.0794	12.5422	12.3635	12.5557	12.419	12.0728	12.7523	12.6732	12.7842	12.9188	12.5341	13.0885	12.5423	12.3284	12.3492	+	4	12.3	80.996	0	14.005	17	-0.0790972	0.0318799	-0.384777	0.169709	-0.213889
Q9D7M1	Glucose-induced degradation protein 8 homolog	13.2037	13.4652	13.2755	13.4766	13.5692	13.5388	13.104	13.1605	13.4759	13.5757	13.6807	13.3239	14.2225	14.2698	13.9945	14.2623	13.9233	13.8857	13.8933	13.6035	13.5888	13.8997	14.0077	13.8535	13.4965	13.5661	13.5821	13.3148	13.5282	13.2468	13.5268	14.1623	14.0238	13.6952	13.9203	13.5483	+	5	32	26.778	0	26.444	23	0.213397	-0.0679743	0.63549	0.496986	0.225114
A2AJ28	Chloride intracellular channel protein	13.9777	14.0234	13.95	14.02	14.2761	14.0432	14.039	13.8845	13.8663	14.1522	13.9868	13.9858	14.3757	14.4702	14.156	14.2004	14.464	14.1031	14.1752	14.368	13.9676	14.3736	14.768	14.3339	14.4541	14.6224	14.5264	13.9837	14.1131	13.9299	14.0416	14.334	14.2558	14.1703	14.4918	14.5343	+	7	42.6	26.618	0	31.864	25	0.129418	-0.0537699	0.292374	0.214191	0.321567
Q9D7P9	Serpin B12	14.9115	14.9287	14.7383	15.1206	15.0525	14.9735	15.2962	15.2345	15.0088	14.8305	14.8375	14.7516	14.6161	14.5966	14.5123	14.4376	14.5611	14.4069	14.6754	14.6532	14.4769	14.4405	14.2309	13.8413	14.7251	14.473	14.5891	14.8595	15.0489	15.1798	14.8065	14.575	14.4685	14.6019	14.1709	14.5957	+	6	24.8	47.834	0	42.173	33	0.189376	0.320321	-0.231509	-0.337995	-0.430927
B2RS82	Chit1 protein	14.1875	14.2714	14.4717	14.2766	14.151	14.2705	13.4541	13.7034	13.6515	13.8982	13.9422	14.1998	13.9442	13.9212	14.2465	14.5862	14.2916	14.4576	13.8536	13.9375	14.094	13.9494	13.8074	13.97	14.6566	14.4662	14.6358	14.3102	14.2327	13.603	14.0134	14.0373	14.4451	13.9617	13.9089	14.5862	+	5	13.6	51.111	0	8.4956	9	-0.0775256	-0.707213	0.0238612	0.431688	-0.0527613
Q0VBA4	MCG16976, isoform CRA_c	13.3411	13.4181	13.3238	13.1313	13.3711	13.3772	13.0522	13.364	12.9765	12.997	13.1747	13.0481	13.7635	13.3782	13.6128	13.0647	13.2625	12.9892	13.288	13.0877	13.1381	14.4423	13.5825	14.3895	13.5985	13.6034	13.5721	13.361	13.2932	13.1309	13.0733	13.5848	13.1055	13.1713	14.1381	13.5913	+	3	39.3	14.467	0	28.951	11	-0.0678073	-0.230098	0.511575	0.0321951	0.966844
Q9D7Z7	Ly6/PLAUR domain-containing protein 5	15.6448	15.4834	15.5389	15.8498	15.6126	15.6607	15.5061	15.1428	15.3134	15.516	15.3556	15.5678	15.9915	15.9077	15.9634	15.7156	15.4622	15.5226	15.6857	15.5792	15.6135	16.0543	16.0408	16.0422	16.2454	16.0435	16.0397	15.5557	15.7077	15.3207	15.4798	15.9542	15.5668	15.6261	16.0458	16.1095	+	5	41	27.45	0	21.366	29	0.152003	-0.234941	0.474407	0.0869856	0.41964
Q564E8	Ribosomal protein L4	15.2049	15.1031	15.1628	15.0569	15.0122	15.1095	14.9377	14.9563	15.1359	14.9115	14.8512	14.8947	15.0047	15.0024	15.0847	14.7545	15.1436	14.9453	14.675	14.8458	14.6724	15.3114	15.3208	15.3501	14.7812	14.729	14.8907	15.1569	15.0595	15.01	14.8858	15.0306	14.9478	14.731	15.3275	14.8003	+	8	23.9	47.153	0	41.011	25	-0.0974304	-0.146958	0.144825	0.0620012	0.596405
Q78KL9	Rexo2 protein	15.6613	15.5402	15.5801	15.8589	15.8592	15.8214	15.5053	15.4505	15.3206	15.6363	15.4718	15.512	16.1615	16.0023	16.0727	15.8637	15.715	15.766	15.7732	15.5711	15.6453	16.2351	16.0458	16.0325	16.1504	16.1667	16.1315	15.5938	15.8465	15.4255	15.54	16.0788	15.7816	15.6632	16.1045	16.1496	+	7	33.2	23.613	0	50.847	50	0.252656	-0.168372	0.538793	0.241515	0.441247
Q9D8T2	Gasdermin-D	12.9966	13.2139	13.2557	13.3626	13.4057	13.6287	12.8396	12.9758	12.9957	13.0204	12.9893	13.1008	13.3697	13.3513	13.1931	13.0611	12.9767	13.2537	13.0165	13.1021	13.3404	13.1107	13.3922	13.2018	13.7318	13.7271	13.9192	13.1554	13.4657	12.937	13.0368	13.3047	13.0972	13.153	13.2349	13.7927	+	4	10.9	53.237	0	7.2303	12	0.310284	-0.218377	0.267866	0.0603253	0.0818956
Q9D920	BLOC-1-related complex subunit 5	14.3455	14.366	14.3516	14.7294	14.5804	14.9388	13.2982	13.4624	13.5443	13.7516	13.6759	13.79	13.6956	13.6779	13.7262	13.9277	13.9742	14.1158	13.2711	13.5229	13.634	13.3045	13.5918	13.5036	14.8303	14.7364	14.8843	14.3544	14.7495	13.435	13.7392	13.6999	14.0059	13.476	13.4666	14.817	+	2	11.3	22.12	0.0011146	2.5761	7	0.395145	-0.919422	-0.0392854	0.266728	-0.00936241
A0A0N4SVT3	Guanine nucleotide-binding protein subunit gamma (Fragment)	10.4574	10.3541	10.6463	10.7376	10.5155	10.8872	10.3828	9.79855	9.70852	10.505	10.1527	10.4309	10.8953	10.6245	10.589	10.9718	10.5427	11.0626	10.6595	10.2566	10.6713	10.1681	10.1077	10.4187	9.9762	8.90766	9.84033	10.4859	10.7134	9.96328	10.3629	10.7029	10.859	10.5291	10.2315	9.57473	+	1	24.6	7.1971	0.00047337	3.1651	3	0.227521	-0.522638	0.340034	0.49611	-0.29761
Q059T9	PRP4 pre-mRNA processing factor 4 homolog (Yeast)	12.6064	12.667	12.4503	12.673	12.6527	12.8889	12.5465	12.2624	12.7169	12.4696	12.5052	12.4793	12.767	12.7434	12.8844	12.6969	12.7144	12.5294	12.4535	12.1368	12.4779	12.6737	12.7994	12.8323	12.993	13.0704	13.0834	12.5746	12.7382	12.5086	12.4847	12.7983	12.6469	12.3561	12.7685	13.0489	+	3	10.2	58.369	0	19.048	8	0.163665	-0.06597	0.313566	0.162143	0.41242
Q9CTE8	Glyco_trans_2-like domain-containing protein (Fragment)	13.0639	12.6014	13.1659	12.8368	12.768	12.834	12.7638	13.1058	12.7961	11.8341	12.3507	11.8783	11.864	12.0794	11.8693	12.1199	13.1296	12.3875	12.1704	12.639	12.1108	11.9326	12.2644	11.7041	12.4969	12.4489	12.4913	12.9437	12.813	12.8886	12.021	11.9376	12.5457	12.3067	11.967	12.479	+	2	9.6	40.321	0.00024184	3.4492	10	-0.130763	-0.0551378	-0.0834646	0.524629	-0.339654
Q9DBC7	cAMP-dependent protein kinase type I-alpha regulatory subunit	18.2967	18.2178	18.2756	18.967	18.9847	18.9494	18.0674	17.9996	18.0591	17.4166	17.4372	17.5408	17.4304	17.4967	17.543	17.5587	17.5814	17.7467	17.5327	17.534	17.635	17.4971	17.5777	17.5794	20.0357	20.1546	20.0038	18.2634	18.967	18.0421	17.4648	17.49	17.6289	17.5672	17.5514	20.0647	+	12	29.7	43.185	0	37.342	116	0.703647	-0.221309	0.0251814	0.164094	-0.0158366
Q9DBM2	Peroxisomal bifunctional enzyme	13.2491	13.0054	13.2703	13.2324	13.0127	13.2719	13.0787	12.7504	13.2424	13.1203	12.8345	13.1138	13.1798	13.2417	13.3547	12.9752	13.1963	13.181	13.1541	13.034	12.9858	13.2255	13.1853	13.385	13.9324	13.6662	13.7185	13.1749	13.1723	13.0238	13.0228	13.2588	13.1175	13.058	13.2653	13.7724	+	8	15.5	78.301	0	14.619	25	-0.00260683	-0.151116	0.235927	0.0946693	0.207341
Q9DBZ5	Eukaryotic translation initiation factor 3 subunit K	15.4938	15.6754	15.6286	15.6158	15.6439	15.7164	15.2559	15.1137	15.2917	15.6617	15.5306	15.5392	16.0688	16.2153	16.0427	15.9881	16.0079	15.9096	15.7809	15.7255	15.6448	16.0993	16.2832	16.1003	15.8246	15.992	15.9044	15.5993	15.6587	15.2204	15.5771	16.109	15.9685	15.717	16.161	15.907	+	5	27.5	25.086	0	24.599	45	0.0594392	-0.378851	0.531803	0.391378	0.443907
Q9DC50	Peroxisomal carnitine O-octanoyltransferase	14.0377	13.8989	13.8535	14.0911	13.9905	14.1348	14.0076	13.6981	13.8928	14.3684	14.0374	14.0124	14.9504	14.5355	14.7769	14.4552	14.1106	14.3559	14.2841	14.2604	14.2296	15.0238	14.8362	15.0202	14.1387	14.048	14.4156	13.93	14.0721	13.8662	14.1394	14.7543	14.3072	14.258	14.9601	14.2008	+	9	23	70.264	0	23.189	47	0.142085	-0.0638611	0.614854	0.16783	0.702019
Q05D94	Cpne8 protein	10.4524	10.6131	11.0924	10.7935	11.1668	10.8481	9.95754	10.2454	10.4922	9.54417	10.5492	9.98263	9.95551	10.2319	10.4987	10.8174	11.1178	10.7118	10.3409	10.4791	10.3798	9.97904	10.2231	10.5524	11.289	11.3142	11.4839	10.7193	10.9362	10.2317	10.0253	10.2287	10.8824	10.3999	10.2515	11.3624	+	1	7.3	49.042	0.0019413	2.3051	3	0.216845	-0.487619	0.203345	0.857009	-0.14844
Q5I0W5	Sdf2 protein	13.5989	13.5043	13.5193	13.8818	13.8124	13.7629	13.2918	13.1317	13.3309	13.443	13.2076	13.2258	13.5684	13.6165	13.5615	13.6795	13.8937	13.4544	13.4333	13.2055	13.0803	13.2602	13.3987	13.1978	14.5509	14.4391	14.579	13.5408	13.8191	13.2515	13.2921	13.5821	13.6759	13.2397	13.2856	14.523	+	2	16.3	19.596	0	6.6431	13	0.278263	-0.289352	0.290003	0.383755	0.0459005
Q9EP64	Tenomodulin	13.7654	13.6618	13.7995	13.8695	13.7969	13.7781	13.2992	13.3035	13.2123	13.4964	13.5094	13.378	13.7905	13.688	13.6799	13.6537	13.5144	13.6389	13.7067	13.5401	13.4141	13.8046	13.6648	13.5672	13.9051	14.0008	13.9456	13.7422	13.8148	13.2717	13.4613	13.7195	13.6023	13.5536	13.6788	13.9505	+	2	8.5	37.047	0	4.575	12	0.0725974	-0.470563	0.258204	0.141073	0.125205
Q9EP69	Phosphatidylinositide phosphatase SAC1	15.3459	15.1273	15.0981	14.9843	14.904	14.8421	15.1368	15.0273	15.0225	15.3161	15.2409	15.1749	15.4276	15.2567	15.3114	15.3784	15.2953	15.3678	15.2096	15.1379	15.232	15.5808	15.474	15.4615	14.675	14.7966	14.559	15.1904	14.9101	15.0622	15.244	15.3319	15.3472	15.1932	15.5055	14.6769	+	8	18.9	66.943	0	18.999	47	-0.280294	-0.128255	0.0879303	0.103229	0.312286
A0A2I3BPY7	Ankycorbin	12.5072	12.1027	12.4481	12.5831	12.3566	12.5192	12.6428	12.2411	12.3079	12.4306	12.4483	12.2673	13.1021	12.9799	12.856	12.7203	12.7527	12.5564	12.6215	12.4983	12.5112	13.2049	12.9698	12.8971	12.7185	12.6032	12.8111	12.3527	12.4863	12.3973	12.3821	12.9794	12.6764	12.5437	13.0239	12.7109	+	8	11.7	105.71	0	34.487	19	0.133656	0.0446162	0.597301	0.29438	0.480243
A0A494B9H1	Nucleotide exchange factor SIL1	9.68409	7.21427	8.11389	8.47262	9.77963	8.23861	8.39566	7.31536	9.33376	8.12042	6.76206	8.77742	8.70004	7.348	8.45645	8.57066	8.15446	8.5714	8.17785	8.4175	8.14183	8.86548	6.71361	8.05021	11.2892	9.82305	10.7545	8.33742	8.83029	8.34826	7.88663	8.16816	8.43217	8.24573	7.87644	10.6222	+	1	2.9	46.779	0.0087192	1.1909	4	0.492869	0.0108428	0.281532	0.545543	-0.36929
Q9EQC4	Elongation of very long chain fatty acids protein 4	15.0048	14.7861	14.9615	14.8408	14.6287	14.7749	14.705	14.5758	14.8097	14.2026	14.0909	14.3469	14.325	14.2625	14.3327	14.7665	14.6148	14.6339	13.9773	14.0614	13.9081	14.0992	13.9995	14.073	14.1921	14.0587	14.0946	14.9175	14.7481	14.6969	14.2135	14.3067	14.6717	13.9823	14.0572	14.1151	+	1	2.9	36.506	0.0040225	1.567	14	-0.169342	-0.220605	0.0932785	0.458286	0.0749615
R4H4V1	N-terminal kinase-like protein	11.7866	11.3308	11.4107	11.4192	11.3142	11.4206	11.2964	10.6472	11.1755	11.2285	11.1997	11.4094	11.4674	11.1875	11.6353	11.5942	10.8858	11.4258	11.1974	11.2955	11.5668	11.2763	11.224	11.56	9.84035	9.73633	11.1587	11.5094	11.3847	11.0397	11.2792	11.43	11.3019	11.3532	11.3534	10.2451	+	3	8.8	82.463	0	8.0153	11	-0.12471	-0.469702	0.150854	0.022733	0.000168291
Q9EQP6	Arrestin-C	13.2785	12.8304	13.1079	12.1387	12.2947	12.1999	10.1972	9.82025	9.5373	11.96	11.8071	11.8529	12.0859	11.7928	11.8125	13.4327	13.2323	13.3093	11.7651	11.5373	11.1572	11.4125	11.5494	10.9875	12.2136	11.8868	11.6761	13.0722	12.2111	9.85158	11.8733	11.8971	13.3248	11.4865	11.3165	11.9255	+	2	4.7	41.921	0.0025194	2.0217	10	-0.86116	-3.22067	0.023755	1.45147	-0.170064
Q9EQQ9	Protein O-GlcNAcase	11.5007	12.1635	12.1931	11.9311	12.0355	12.5542	11.1568	12.0495	11.4587	12.275	11.9058	12.437	12.6095	12.3453	12.5	12.2701	12.1015	12.416	12.457	12.1115	12.3977	12.6869	12.4911	12.5334	12.2268	12.2509	12.1811	11.9525	12.1736	11.555	12.2059	12.4849	12.2625	12.3221	12.5705	12.2196	+	6	10.8	103.16	0	16.126	27	0.221151	-0.397472	0.278995	0.0566085	0.248345
Q9ER41	Torsin-1B	12.4763	12.4	12.5311	12.5202	12.3704	12.2901	12.3581	11.8995	12.4253	12.6692	12.421	12.7345	13.0522	12.5573	12.9591	12.3835	12.4372	12.605	12.4784	12.3771	12.623	12.8939	12.6693	13.2752	11.6024	12.0752	11.867	12.4692	12.3936	12.2276	12.6083	12.8562	12.4752	12.4928	12.9461	11.8482	+	2	10.4	37.817	0	8.2527	5	-0.0756036	-0.241564	0.247964	-0.133053	0.453285
E9QL26	Calpain-12	16.1323	16.0939	16.0989	16.0918	16.074	16.0245	16.2871	16.2225	16.2394	16.3958	16.4305	16.4478	16.6451	16.6458	16.6396	16.3443	16.268	16.233	16.5619	16.5236	16.5423	16.7101	16.7277	16.8677	16.7669	16.7789	16.5049	16.1083	16.0634	16.2497	16.4247	16.6435	16.2818	16.5426	16.7685	16.6836	+	15	28.8	80.634	0	54.392	73	-0.0449153	0.141329	0.218797	-0.142929	0.225894
Q9ERE2	Keratin, type II cuticular Hb1	18.753	18.7694	18.782	18.6807	18.7301	18.7296	18.8372	18.8654	18.859	19.1064	19.1331	19.1108	19.3233	19.2734	19.2499	18.8758	18.9527	18.9742	19.1397	19.1318	19.1106	19.4626	19.4057	19.4003	19.4006	19.4051	19.3129	18.7681	18.7135	18.8539	19.1167	19.2822	18.9342	19.1274	19.4229	19.3729	+	1	88.4	52.862	0	323.31	212	-0.0546282	0.0857523	0.165457	-0.182527	0.295506
Q3TAL2	Secretory carrier-associated membrane protein	14.6379	14.794	14.6643	14.8542	14.8933	14.6602	14.67	14.5955	14.6381	14.2164	14.4736	14.1536	14.3027	14.4056	14.0202	14.16	14.6765	14.3418	14.3307	14.4773	14.2684	14.3307	14.4221	14.2627	15.3015	15.0561	15.0802	14.6987	14.8026	14.6345	14.2812	14.2428	14.3928	14.3588	14.3385	15.1459	+	3	19.1	36.464	0	35.949	16	0.10383	-0.0642279	-0.0383988	0.111543	-0.0203224
Q9ESJ0	Exportin-4	11.0545	10.0307	11.1643	10.8259	11.0879	11.0058	11.3193	11.6854	11.5629	11.0014	11.9899	11.269	11.2761	11.5798	10.5948	10.8833	11.2715	11.0785	10.7035	9.78976	10.9491	10.3226	10.407	10.487	10.7989	10.2789	10.8013	10.7498	10.9732	11.5225	11.4201	11.1503	11.0777	10.4808	10.4055	10.6264	+	3	3.3	129.98	0.0002429	3.4926	5	0.223362	0.772717	-0.269837	-0.342348	-0.0752263
B2RX00	RB1-inducible coiled-coil 1	16.5026	16.3662	16.4872	16.5116	16.4358	16.6177	17.4515	17.3311	17.3768	17.0018	16.9238	17.1352	16.5764	16.4217	16.5204	16.4898	16.3782	16.4406	17.0218	16.955	17.022	16.8843	16.7096	16.8578	16.252	16.2688	16.2853	16.452	16.5217	17.3865	17.0202	16.5062	16.4362	16.9996	16.8173	16.2687	+	4	3.8	182.36	0.0011156	2.5951	10	0.0696477	0.934462	-0.514087	-0.584031	-0.182325
Q9EST1	Gasdermin-A	17.104	17.1457	17.1362	17.249	17.2667	17.3214	16.9593	16.9591	16.9956	17.149	17.1875	17.1813	17.7546	17.833	17.7413	17.3349	17.3271	17.3562	17.3489	17.3545	17.3355	17.9185	18.0088	17.9091	17.4183	17.4551	17.6795	17.1286	17.279	16.9713	17.1726	17.7763	17.3394	17.3463	17.9454	17.5176	+	16	40.1	49.592	0	115.43	146	0.150421	-0.157277	0.603737	0.166827	0.599159
Q3U3Z2	Uncharacterized protein (Fragment)	15.7481	15.8658	15.7785	15.8748	16.03	15.9334	14.5474	14.6653	14.4561	15.2544	15.4069	15.199	15.9581	16.0422	16.0446	16.1965	16.297	16.2769	15.1675	15.2196	15.1776	15.6759	15.5974	15.6908	15.829	15.9071	15.869	15.7975	15.9461	14.5563	15.2868	16.015	16.2568	15.1882	15.6547	15.8683	+	2	5	60.47	0.00024033	3.337	12	0.148603	-1.24123	0.728176	0.970011	0.466452
Q3TI79	PUA domain-containing protein	16.1474	15.8939	15.9551	15.8869	15.7381	15.8296	16.1553	15.9683	16.0175	15.7094	15.6439	15.6964	15.5076	15.4766	15.5192	15.9885	15.738	15.8852	15.6271	15.5967	15.5893	15.3318	15.3268	15.4431	15.4496	15.2262	15.4714	15.9988	15.8182	16.047	15.6832	15.5011	15.8706	15.6044	15.3672	15.3824	+	4	12.4	57.441	0	10.276	17	-0.180597	0.048222	-0.182087	0.187353	-0.237135
E9QNE5	Peptidase inhibitor 16	12.6107	12.6258	12.8232	12.4957	12.7252	12.8684	12.4318	12.3913	12.526	12.5689	12.4318	12.688	12.4571	12.4307	12.5904	12.7524	12.808	12.8988	13.6862	13.9623	13.7895	12.3748	12.3861	12.4654	12.9792	12.835	12.9168	12.6866	12.6964	12.4497	12.5629	12.4927	12.8198	13.8127	12.4088	12.9103	+	3	13.9	53.649	0	17.816	14	0.00988058	-0.236859	-0.0701615	0.256865	-1.40391
A0A0G2JFV9	Exosome complex component RRP45 (Fragment)	11.5271	11.9375	11.4343	11.3387	12.0716	11.5572	11.2905	11.485	11.3468	11.4195	12.0997	11.5988	11.7075	12.3059	11.8444	11.6166	11.7867	11.7054	11.5809	11.4978	11.5869	12.1554	12.3139	12.23	10.9789	11.904	10.9678	11.633	11.6558	11.3741	11.706	11.9526	11.7029	11.5552	12.2331	11.2836	+	3	27.3	14.706	0	7.1555	13	0.022806	-0.2589	0.246629	-0.00305273	0.677918
H3BKY1	Glycosylated lysosomal membrane protein	12.3628	12.2971	12.2623	13.0263	12.8111	12.81	12.3626	12.2848	12.2681	12.1219	12.6357	12.2816	12.4177	12.4053	11.9689	12.5929	12.4625	12.5029	12.1194	12.3795	12.1306	12.2367	12.0173	11.8814	12.9819	13.1133	12.9582	12.3074	12.8825	12.3052	12.3464	12.264	12.5194	12.2098	12.0452	13.0178	+	1	6.3	34.764	0	26.193	8	0.575068	-0.00222131	-0.0824054	0.173022	-0.164678
Q9JHQ0	Annexin A9	14.1254	14.1462	14.1907	14.4451	14.3624	14.3517	14.1996	14.1214	14.1698	14.5872	14.5089	14.3786	14.9698	14.9881	14.8367	14.6346	14.4368	14.4378	14.6046	14.6849	14.5105	15.1133	15.2449	14.8992	15.1647	14.6359	14.8552	14.1541	14.3864	14.1636	14.4916	14.9315	14.5031	14.6	15.0858	14.8853	+	10	42.3	38.11	0	90.064	42	0.232329	0.00948441	0.439956	0.0115156	0.485797
Q9JIS8	Solute carrier family 12 member 4	14.1586	13.234	14.1039	13.7792	13.1823	13.6383	12.1998	12.5493	11.8533	13.0793	12.9178	13.3349	13.2084	13.0024	13.1857	14.4286	13.3824	14.144	13.0804	12.9193	13.1417	12.6571	13.1044	12.7961	14.2266	13.5413	13.9523	13.8322	13.5333	12.2008	13.1107	13.1321	13.985	13.0471	12.8525	13.9067	+	3	4.8	120.62	0	4.9217	4	-0.298875	-1.63135	0.0214875	0.874339	-0.194623
A0A2I3BRK6	Transcription and mRNA export factor ENY2	12.0733	11.6982	12.1088	12.2339	11.8641	12.2313	11.9159	11.5951	11.5099	12.1409	11.9287	12.0721	12.6142	12.2036	12.4984	12.695	12.6216	12.5876	12.5032	12.1723	12.1043	12.2915	11.9777	12.0444	12.8345	12.4534	12.712	11.9601	12.1098	11.6736	12.0472	12.4387	12.6347	12.2599	12.1045	12.6666	+	2	27.1	10.984	0	18.231	7	0.149658	-0.286469	0.391495	0.587508	-0.155428
D6RFD9	ATP-binding cassette sub-family B member 9	14.747	14.8105	14.8358	16.2997	16.2583	16.3856	14.9031	15.0279	15.0143	14.6827	14.7364	14.7103	14.9708	15.0341	15.0077	14.7636	14.8136	14.7505	14.716	14.7899	14.8757	14.7412	14.8646	14.8852	14.618	14.8044	14.7173	14.7978	16.3145	14.9818	14.7098	15.0042	14.7759	14.7939	14.8303	14.7132	+	1	2.6	29.521	0.0019355	2.2879	13	1.51678	0.184009	0.294427	0.0661297	0.036474
Q52KP0	MCG13615, isoform CRA_a	14.5526	14.4831	14.4197	14.4588	14.4882	14.3481	14.3358	14.2897	14.2539	14.1143	14.0945	14.1637	14.39	14.2188	14.2971	14.0441	14.2386	14.1219	14.0312	13.9949	13.8048	14.6928	14.6246	14.6174	13.8116	13.8173	13.8593	14.4851	14.4317	14.2931	14.1242	14.302	14.1348	13.9436	14.6449	13.8294	+	2	35.7	8.2038	0	7.1951	18	-0.0534701	-0.192013	0.177784	0.0106602	0.701306
Q3U9A8	SH3 domain-binding glutamic acid-rich-like protein	16.4915	16.4943	16.5196	16.5961	16.7412	16.7718	16.1259	16.0066	16.1356	16.1428	16.105	16.2058	16.0207	16.001	16.1395	16.0524	16.1483	16.1725	16.0817	15.9428	16.0794	15.9738	16.0261	16.064	15.9409	16.0345	15.7648	16.5018	16.703	16.0893	16.1512	16.0537	16.1244	16.0346	16.0213	15.9134	+	7	84.2	12.739	0	27.633	38	0.201255	-0.412429	-0.0974681	-0.0267824	-0.0133303
Q9JK37	Myozenin-1	19.7562	19.8158	19.765	19.5025	19.6081	19.5583	19.9366	19.9557	19.8978	19.7693	19.7381	19.7329	19.4044	19.421	19.3995	19.5788	19.5898	19.5573	19.8564	19.8775	19.829	19.287	19.28	19.2343	19.6601	19.7649	19.6944	19.779	19.5563	19.93	19.7468	19.4083	19.5753	19.8543	19.2671	19.7065	+	16	73.3	31.457	0	223.95	237	-0.222683	0.151054	-0.33847	-0.171436	-0.587225
A0A0A6YVU8	MCG119397	15.3634	15.3033	15.5157	15.4193	15.2926	15.4825	15.4117	15.3341	15.6953	15.6158	15.5639	15.675	16.177	15.9958	16.1267	15.514	15.4497	15.6383	15.5919	15.4824	15.6214	16.2786	16.1843	16.1898	15.1612	15.2705	15.3579	15.3941	15.3982	15.4804	15.6182	16.0998	15.534	15.5652	16.2176	15.2632	+	6	15.7	42.147	0	42.882	40	0.00400372	0.0862387	0.481604	-0.0842149	0.652343
Q3U011	GLTP domain-containing protein	16.0843	16.1041	16.0113	16.0424	16.1398	16.0782	15.8475	15.754	15.7975	16.062	16.1079	16.0973	16.4697	16.4631	16.413	16.6436	16.7374	16.6955	16.3383	16.3951	16.3456	16.357	16.2782	16.2814	16.0327	16.1377	16.1781	16.0666	16.0868	15.7997	16.089	16.4486	16.6921	16.3597	16.3055	16.1162	+	7	32.1	23.689	0	17.516	36	0.020226	-0.266893	0.359545	0.603101	-0.0541203
Q7TPY1	Dusp14 protein	17.5714	17.582	17.5843	17.4146	17.4357	17.3521	17.6511	17.6654	17.7056	17.9352	18.0165	18.0397	18.0696	18.1362	18.0926	17.7087	17.7785	17.6866	18.0798	18.1488	18.189	18.3539	18.4803	18.4266	18.1832	17.9996	18.0378	17.5792	17.4008	17.674	17.9971	18.0995	17.7246	18.1392	18.4203	18.0735	+	8	47	22.327	0	66.439	105	-0.178434	0.0948116	0.102342	-0.272556	0.281061
Q6WEH7	Calmodulin 4	18.1329	18.173	18.1899	17.7717	17.8383	17.7856	17.8883	17.8885	17.8687	16.7099	16.7506	16.7458	16.5683	16.6358	16.5915	16.7115	16.7781	16.7355	16.6662	16.7052	16.6899	16.5674	16.6227	16.4971	16.6279	16.6957	16.6974	18.1653	17.7985	17.8818	16.7354	16.5985	16.7417	16.6871	16.5624	16.6737	+	8	58.8	16.781	0	60.288	70	-0.366728	-0.283414	-0.136918	0.00625227	-0.124723
Q9QWK4	CD5 antigen-like	13.4243	13.2522	13.5772	13.5342	13.2266	13.4607	12.8213	12.9881	12.9309	13.0735	13.2092	13.213	13.0745	13.3237	13.24	13.2417	13.2691	13.4414	13.2674	13.1583	13.2069	13.3885	13.4953	13.5004	13.7168	13.3261	13.551	13.4179	13.4072	12.9134	13.1652	13.2127	13.3174	13.2109	13.4614	13.5313	+	2	8.5	38.862	0	6.5779	4	-0.0107226	-0.504497	0.047464	0.152148	0.250546
D3YTP8	U6 snRNA-associated Sm-like protein LSm4 (Fragment)	11.9067	11.7422	12.0489	12.3617	12.0874	12.1487	11.6758	11.576	11.8953	11.1739	11.5574	11.196	10.9877	11.2356	11.5189	10.806	11.3111	11.9141	11.8097	11.5335	11.4662	11.1483	10.9918	11.2974	11.8512	11.9546	12.1992	11.8993	12.1993	11.7157	11.3091	11.2474	11.3437	11.6031	11.1458	12.0016	+	1	15.6	11.072	0.0011163	2.601	3	0.299975	-0.18359	-0.0616837	0.0346384	-0.457293
Q9QXD6	Fructose-1,6-bisphosphatase 1	15.3641	15.4075	15.5283	15.6792	15.7228	15.9099	14.802	15.1648	15.1236	15.6966	15.8	15.8057	16.9953	16.8982	16.9975	16.0935	15.9317	16.1552	16.0143	16.0984	16.1217	17.4766	17.3956	17.4434	16.4136	16.3118	16.502	15.4333	15.7706	15.0301	15.7674	16.9636	16.0601	16.0781	17.4385	16.4091	+	13	48.8	36.912	0	145.35	86	0.337317	-0.403133	1.1962	0.292697	1.36038
Q9QXF8	Glycine N-methyltransferase	13.0954	13.0904	12.9778	13.3143	13.0408	13.113	13.3484	12.9404	13.055	13.2726	13.3668	13.2067	14.3317	14.0717	14.1359	13.7644	13.3632	13.2241	13.624	13.287	13.3911	14.5937	14.3655	14.5345	13.4947	13.4961	13.4687	13.0545	13.156	13.1146	13.2821	14.1798	13.4506	13.434	14.4979	13.4865	+	3	14.3	32.675	0	21.424	8	0.10148	0.0600374	0.897709	0.168541	1.06388
A0A0R4J1I6	Nuclear pore membrane glycoprotein 210	11.5779	11.0374	11.1783	11.1155	10.9998	10.9578	11.1592	10.2088	9.86815	11.1508	10.7867	10.9399	11.7541	11.4368	11.2132	11.5271	10.9786	11.4815	11.288	11.025	10.5089	11.7	11.415	11.6622	11.6791	10.7643	11.3567	11.2646	11.0244	10.412	10.9591	11.468	11.3291	10.9406	11.5924	11.2667	+	2	1.7	199.48	0.0002524	4.0178	6	-0.240175	-0.852525	0.508914	0.369946	0.651771
Q9QYI3	DnaJ homolog subfamily C member 7	14.3694	14.1554	13.9381	14.6211	14.4105	14.1953	14.0494	13.7168	13.6659	14.0684	13.9586	13.8849	14.6089	14.2934	14.0211	14.2373	14.0485	13.9017	14.2406	13.9235	13.7906	14.4893	14.3544	14.0676	14.9061	14.6448	14.4593	14.1543	14.409	13.8107	13.9706	14.3078	14.0625	13.9849	14.3038	14.6701	+	6	20.4	56.475	0	28.268	25	0.25469	-0.343617	0.33719	0.0918919	0.318913
Q505A4	Gab1 protein	12.2251	12.0605	12.1759	12.2535	12.4185	11.7922	11.802	11.6366	11.8722	12.4021	12.1797	12.3188	12.4026	12.7736	12.4807	12.4227	12.3179	12.0764	12.3197	12.2371	12.2572	12.4647	12.5454	12.7359	12.2489	12.6953	12.2676	12.1539	12.1547	11.7703	12.3002	12.5523	12.2723	12.2713	12.582	12.4039	+	4	10.9	76.812	0	10.145	8	0.00089347	-0.383594	0.252125	-0.0278448	0.310689
D3Z3L7	Microfibrillar-associated protein 5 (Fragment)	13.8881	14.2356	14.1194	14.2224	14.4925	14.4667	13.5992	13.7831	13.8504	12.9209	13.1844	12.7089	12.757	13.1459	12.8658	13.2264	13.3425	13.2675	13.0478	13.2319	13.2131	12.4352	12.6271	12.5877	14.3854	14.5209	14.4642	14.0811	14.3939	13.7442	12.9381	12.9229	13.2788	13.1643	12.55	14.4568	+	1	12.3	13.752	0.00024759	3.7386	8	0.312789	-0.336826	-0.0151463	0.340768	-0.614249
Q9QZU5	Keratin-associated protein 15-1	16.5971	16.8024	16.8425	16.8763	16.9592	17.1362	16.7389	16.8902	16.8753	17.5871	17.6004	17.5165	18.7512	18.6378	18.4518	17.266	17.306	17.204	17.6033	17.6284	17.5583	18.7986	18.6954	18.5132	18.2261	17.8048	18.4723	16.7474	16.9905	16.8348	17.568	18.6136	17.2586	17.5967	18.6691	18.1677	+	4	50.7	16.241	0	90.642	97	0.24319	0.0874295	1.04558	-0.309369	1.0724
Q9QZV9	NTF2-related export protein 1	12.4147	12.6248	12.4956	12.2572	12.4083	12.2746	12.3737	12.6867	12.6474	12.8626	12.9012	13.1824	12.4898	12.6275	12.5167	12.5046	13.1397	12.7864	12.4381	12.934	12.9898	12.3876	12.7842	12.8673	11.8742	12.2608	12.1758	12.5117	12.3134	12.5692	12.9821	12.5447	12.8103	12.7873	12.6797	12.1036	+	1	14.3	15.847	0.00023969	3.3046	3	-0.198357	0.0575286	-0.437402	-0.171831	-0.107603
Q99KQ9	Ctsf protein (Fragment)	12.8341	12.7797	12.8133	12.6538	12.7973	12.784	12.3596	12.6806	12.1297	12.8647	12.7586	12.6523	12.8442	12.8019	12.7928	12.9603	13.0375	12.9635	12.6746	12.5843	12.516	13.0377	12.7812	12.6552	12.4798	12.0512	12.668	12.809	12.745	12.3899	12.7585	12.813	12.9871	12.5916	12.8247	12.3997	+	2	10.8	37.338	0	17.689	6	-0.0640177	-0.419095	0.0544344	0.228591	0.233081
A0A3Q4EH93	Cytosolic Fe-S cluster assembly factor NUBP2	12.3463	12.4227	12.7002	12.7506	12.7623	12.8093	12.3029	12.3067	12.4742	12.5349	12.5552	12.5223	12.8496	12.9572	13.1063	12.6436	13.0162	12.5779	12.664	12.439	12.6162	12.7515	12.9674	12.8057	12.8273	12.9559	13.1673	12.4898	12.7741	12.3613	12.5375	12.971	12.7459	12.5731	12.8415	12.9835	+	2	15.2	23.025	0	5.6104	12	0.284321	-0.128493	0.433561	0.208427	0.268442
Q0PD48	MCG116026, isoform CRA_a	13.168	12.8441	12.9738	13.301	13.3104	13.0642	12.9568	12.7884	12.493	13.1484	13.0577	12.8167	13.3728	13.3755	12.933	13.6007	13.5837	13.1521	13.8468	13.38	13.2715	13.4141	13.2209	12.973	13.1885	13.2753	13.8437	12.9953	13.2252	12.7461	13.0076	13.2271	13.4455	13.4994	13.2027	13.4358	+	5	47.8	22.909	0	18.507	21	0.229895	-0.249215	0.219493	0.437905	-0.296749
Q9R0Q6	Actin-related protein 2/3 complex subunit 1A	15.0079	15.1792	14.9152	14.958	14.9747	14.9107	14.9417	14.777	14.9022	15.1114	15.3311	15.0214	15.3757	15.556	15.3254	15.0781	15.2936	15.1737	15.1664	15.2789	15.0572	15.4614	15.7739	15.4456	14.8507	14.7361	14.6677	15.0341	14.9478	14.8736	15.1547	15.419	15.1818	15.1675	15.5603	14.7515	+	7	25.9	41.626	0	16.952	20	-0.0862517	-0.160441	0.264379	0.0271193	0.392819
D3Z7C6	Prostaglandin E synthase 3	16.8921	16.9729	16.8978	16.993	17.1342	17.0169	16.6477	16.7547	16.7857	16.9949	17.0691	16.9753	17.3939	17.385	17.4068	16.664	16.6948	16.7499	16.7998	16.8966	16.8983	17.5429	17.5456	17.5974	16.7039	16.9097	16.7359	16.9209	17.048	16.7294	17.0131	17.3952	16.7029	16.8649	17.562	16.7831	+	4	30	14.982	0	77.329	43	0.127089	-0.191564	0.382092	-0.310227	0.697033
Q3UDZ8	Uncharacterized protein (Fragment)	12.6105	12.4461	12.6538	12.6874	12.8304	12.8673	12.5388	12.9033	12.9153	13.069	13.1525	12.956	12.9185	13.0093	12.9207	12.1558	12.1903	12.6426	12.6624	12.7663	12.6805	12.9022	12.9764	12.9677	12.4637	12.3064	12.5071	12.5701	12.795	12.7858	13.0592	12.9495	12.3295	12.7031	12.9488	12.4258	+	3	9.8	59.212	0	10.515	13	0.224913	0.215698	-0.109673	-0.72965	0.245679
Q3SXB3	Three prime repair exonuclease 2	12.5436	12.5907	12.7119	12.2374	12.3636	12.6711	11.9414	12.3591	12.0206	12.1458	12.3531	12.5306	12.4762	12.5594	12.5934	12.735	12.7256	12.9777	12.3613	12.3745	12.6623	12.6404	12.2985	12.298	12.3139	12.459	12.6782	12.6154	12.4241	12.1071	12.3432	12.543	12.8128	12.466	12.4123	12.4837	+	1	5.5	25.955	0.00023906	3.2773	6	-0.191338	-0.508337	0.199835	0.469624	-0.053706
Q9WTL7	Acyl-protein thioesterase 2	16.0001	16.0609	16.0276	16.2859	16.2483	16.2499	15.9373	15.9872	16.0263	16.1561	16.2555	16.2032	16.369	16.4798	16.5932	16.1148	16.2156	16.3467	16.2306	16.3671	16.3133	16.4316	16.4602	16.5879	16.9829	16.6739	16.5204	16.0295	16.2614	15.9836	16.2049	16.4806	16.2257	16.3037	16.4932	16.7258	+	6	29	24.794	0	26.183	51	0.231856	-0.0459396	0.275707	0.0207945	0.189537
Q3TPM3	Cullin-1 (Fragment)	11.9775	12.5785	12.4027	12.1804	12.3362	11.9114	12.3106	12.5421	12.3328	12.3873	12.5748	12.6186	12.6512	12.812	12.8781	12.5545	12.5652	12.7188	12.5136	12.4599	12.4947	12.6784	12.7446	12.7035	12.0077	12.3523	11.5914	12.3196	12.1427	12.3951	12.5269	12.7804	12.6128	12.4894	12.7088	11.9838	+	5	13.4	80.588	0	30.112	17	-0.176903	0.0755712	0.253539	0.0858949	0.219442
Q9WU28	Prefoldin subunit 5	11.597	11.0487	12.0212	11.7715	11.7636	11.6925	11.398	11.5516	10.3645	11.674	11.6359	11.6137	12.2233	12.5584	12.3193	11.9031	12.457	12.3912	11.9781	12.302	12.316	11.8797	12.1872	11.7525	12.3354	11.7378	11.814	11.5556	11.7426	11.1047	11.6412	12.367	12.2504	12.1987	11.9398	11.9624	+	4	38.3	17.356	0	9.0684	11	0.186922	-0.450935	0.725767	0.609179	-0.258913
Q8C605	ATP-dependent 6-phosphofructokinase	17.3415	17.267	17.2485	17.4787	17.4031	17.4162	17.2546	17.1612	17.0896	17.3445	17.2345	17.2036	17.3682	17.2741	17.2381	17.434	17.3701	17.3162	17.3351	17.1785	17.211	17.412	17.2795	17.2771	17.6712	17.9763	17.8031	17.2856	17.4327	17.1685	17.2609	17.2935	17.3734	17.2415	17.3229	17.8169	+	24	48	85.546	0	140.47	162	0.147042	-0.117158	0.0326029	0.112544	0.0813428
A0A494BBF6	STIP1 homology and U box-containing protein 1	13.7627	13.316	13.7675	13.9367	13.6331	14.0372	13.7996	13.1844	13.7674	13.5087	13.3927	13.8509	13.7483	13.4591	13.752	13.7375	13.3647	13.8436	13.7152	13.2941	13.8049	13.5459	13.4078	13.8	14.2679	15.453	14.2002	13.6154	13.869	13.5838	13.5841	13.6531	13.6486	13.6047	13.5846	14.6404	+	4	22.8	31.161	0	17.19	12	0.253581	-0.0316644	0.0690447	0.0645046	-0.0201386
Q9WV35	C->U-editing enzyme APOBEC-2	19.2977	19.3039	19.3047	18.8872	18.8962	18.8856	19.3642	19.3348	19.3275	19.4934	19.4913	19.4447	18.9804	19.0109	18.9668	19.4194	19.4341	19.3922	19.4436	19.4514	19.4426	18.8417	18.8678	18.8281	19.1687	19.1341	19.1226	19.3021	18.8897	19.3422	19.4765	18.986	19.4152	19.4459	18.8458	19.1418	+	12	81.2	25.66	0	310.12	446	-0.412408	0.0400815	-0.490466	-0.0612558	-0.600009
Q3UHN1	Uncharacterized protein	12.153	12.1503	12.0336	12.1667	12.1962	12.1801	11.8669	12.2437	11.8997	12.0617	12.2208	12.0911	12.019	12.2299	11.8845	11.8414	12.094	12.0264	11.953	12.0185	11.8325	12.2055	12.169	12.0467	13.1454	12.4649	12.2472	12.1123	12.181	12.0034	12.1245	12.0445	11.9873	11.9346	12.1404	12.6192	+	6	6.4	167.77	0	10.161	15	0.0687086	-0.108851	-0.0800317	-0.137226	0.205766
A0A1L1SUA0	AP-1 complex subunit mu-2 (Fragment)	10.4379	10.5909	10.2432	10.8034	10.7412	10.6511	10.1281	10.372	10.3021	10.3335	10.1977	10.5234	11.0621	11.065	10.9861	10.7081	10.59	10.8574	10.4257	11.1148	10.5306	10.9193	11.0904	10.8514	10.4753	10.4541	10.3942	10.424	10.7319	10.2674	10.3515	11.0378	10.7185	10.6904	10.9537	10.4412	+	1	19.6	25.311	0.0092539	1.1468	2	0.307927	-0.156581	0.686219	0.366975	0.263348
Q9Z0E0	Neurochondrin	19.0133	18.9676	19.0036	19.2047	19.138	19.177	18.9264	18.8763	18.9109	18.5187	18.4977	18.4754	17.974	18.0114	17.9553	18.7336	18.7713	18.7257	18.1881	18.169	18.1291	17.9336	17.9999	17.955	18.8304	18.8453	18.8062	18.9949	19.1732	18.9046	18.4973	17.9802	18.7435	18.1621	17.9629	18.8273	+	4	10.4	78.894	0.000246	3.667	17	0.178398	-0.090282	-0.517042	0.246239	-0.199203
Q9JJD1	Brain cDNA, clone MNCb-1957, similar to Mus musculus SWI/SNF related, matrix associated, actin dependent regulator of chromatin, subfamily b, member 1 (Smarcb1), mRNA	13.3298	13.5098	13.5544	14.0276	13.8941	13.8751	13.2826	12.9433	12.9189	13.4255	13.3089	13.3435	13.5281	13.6396	13.54	13.3516	13.2908	13.2729	13.3218	13.3434	13.2933	13.6284	13.6701	13.7454	14.2389	14.3808	14.3089	13.4647	13.9322	13.0483	13.3593	13.5692	13.3051	13.3195	13.6813	14.3095	+	5	30.1	31.824	0	34.408	18	0.467572	-0.416405	0.209916	-0.0541821	0.361805
Q9Z0R4	Intersectin-1	14.0847	14.096	13.8318	13.9211	13.648	14.0913	14.4494	14.6902	14.1069	14.433	14.3127	14.0503	14.1426	14.0631	14.0292	14.2417	14.0323	14.0905	14.3025	14.3012	14.1222	14.0639	14.064	14.0923	13.8174	13.4197	14.0073	14.0042	13.8868	14.4155	14.2653	14.0783	14.1215	14.242	14.0734	13.7481	+	7	7.2	194.29	0	22.376	20	-0.117392	0.411309	-0.187059	-0.143848	-0.168575
A0A3B2WBH9	Tight junction protein ZO-2	15.7746	15.7582	15.8335	16.0002	15.9477	15.9325	15.6407	15.6471	15.7255	16.0475	15.9452	15.9621	16.6074	16.4126	16.5223	16.2111	15.9962	16.1108	16.0936	16.0406	16.0963	16.6804	16.5553	16.5211	16.0489	16.2385	16.2779	15.7888	15.9601	15.6711	15.985	16.5141	16.106	16.0769	16.5856	16.1884	+	17	21.3	131.1	0	68.701	63	0.171357	-0.117691	0.529136	0.121058	0.508727
Q9Z0Y1	Dynactin subunit 3	13.8138	13.6613	13.76	14.0296	13.9042	13.76	13.8258	13.5902	13.5737	13.9283	13.7412	13.8988	14.1455	14.0561	14.2545	14.3336	14.2629	14.2891	14.0211	14.1146	14.0102	14.1367	14.0399	13.9397	14.1636	13.9467	13.9346	13.7451	13.898	13.6632	13.8561	14.152	14.2952	14.0486	14.0388	14.015	+	5	26.9	20.978	0.00025253	4.0211	14	0.152912	-0.081808	0.295928	0.439067	-0.00985355
Q3TAY0	Uncharacterized protein (Fragment)	14.3604	14.2264	14.3547	14.354	14.1852	14.3423	14.2184	14.1225	14.2344	13.3848	13.2516	13.3602	13.1168	12.9239	13.1735	13.4612	13.4184	13.72	13.3777	13.1986	13.6023	12.9386	13.1111	13.2656	13.7839	13.8083	14.16	14.3138	14.2938	14.1918	13.3322	13.0714	13.5332	13.3929	13.1051	13.9174	+	3	6.1	100.05	0.0019372	2.2965	3	-0.0200031	-0.122074	-0.260829	0.200965	-0.287772
Q9Z183	Protein-arginine deiminase type-4	13.112	12.6095	12.7663	12.9061	12.9487	12.7529	12.7918	12.5365	12.3742	13.4258	13.1708	12.9157	14.21	14.2733	14.2498	13.5718	13.0547	13.4535	13.0738	13.2927	13.2703	14.1142	14.5648	14.4028	13.7183	13.6154	13.6485	12.8292	12.8692	12.5675	13.1707	14.2444	13.36	13.2123	14.3606	13.6607	+	6	25.4	74.414	0	17.46	25	0.0399639	-0.26173	1.07363	0.189232	1.1483
E9QAM4	Protein-arginine deiminase type-3	16.6271	16.759	16.7344	16.8081	16.8399	16.8711	16.4172	16.5986	16.3905	17.0744	17.1031	17.0732	18.1936	18.1709	18.2105	17.2262	17.2483	17.2908	17.3906	17.4353	17.4233	18.4102	18.4279	18.4236	17.5859	17.5708	17.593	16.7068	16.8397	16.4688	17.0836	18.1917	17.2551	17.4164	18.4205	17.5833	+	18	43.3	74.115	0	115.01	164	0.132899	-0.238051	1.10809	0.171495	1.00416
Q544I4	Peptidyl arginine deiminase, type I	13.4646	13.27	13.2537	13.4405	13.3712	13.3158	13.0725	13.1319	13.1377	13.8233	13.4491	13.6189	14.8228	14.6843	14.6449	14.0851	14.0745	13.8118	14.0426	13.9131	13.9741	14.9552	14.8323	14.9215	14.2751	14.1349	14.1624	13.3294	13.3758	13.114	13.6304	14.7174	13.9904	13.9766	14.903	14.1908	+	9	22.4	73.823	0	26.969	36	0.0463844	-0.215406	1.08692	0.360008	0.926431
A0A0A6YXB0	RBR-type E3 ubiquitin transferase	12.3283	12.7798	12.5253	12.5735	12.5275	12.3624	11.9975	12.2858	11.9242	12.2839	12.3863	12.5402	12.3913	12.531	12.6275	12.5162	12.7939	12.4667	12.0381	12.3019	12.313	12.6103	12.5771	12.3886	12.3478	12.9043	12.8426	12.5445	12.4878	12.0692	12.4035	12.5166	12.5923	12.2176	12.5253	12.6982	+	1	5.7	36.221	0	4.4811	3	-0.0566636	-0.475299	0.113126	0.188807	0.307701
Q9Z1P6	NADH dehydrogenase [ubiquinone] 1 alpha subcomplex subunit 7	16.501	16.4593	16.4629	16.3903	16.3943	16.3622	16.4042	16.3509	16.4491	16.1889	16.1162	16.1432	15.6678	15.8558	15.696	16.2048	16.2999	16.2326	15.9786	16.0883	15.9448	15.3947	15.5601	15.4091	16.2661	16.4323	16.2586	16.4744	16.3823	16.4014	16.1494	15.7399	16.2458	16.0039	15.4546	16.319	+	5	46	12.575	0	17.225	37	-0.0921324	-0.0730002	-0.40958	0.0963255	-0.549285
A0A0U1RPI1	Phospholemman	13.5567	13.5278	13.4693	13.5493	13.4525	13.589	14.0554	14.0044	14.0102	13.5587	13.6324	13.6212	13.6024	13.6488	13.5782	13.6081	13.3921	13.4361	13.6628	13.6368	13.4902	13.2031	13.3898	13.3021	13.2651	13.3891	13.3208	13.5179	13.5302	14.0233	13.6041	13.6098	13.4787	13.5966	13.2983	13.325	+	1	17.9	7.6016	0	10.26	8	0.0122931	0.50536	0.00571948	-0.125365	-0.298292
Q9Z2B9	Ribosomal protein S6 kinase alpha-4	10.7708	10.5735	10.9589	10.7614	11.0612	10.9581	10.3908	10.52	10.3831	10.202	10.5171	10.4653	10.4373	10.6283	10.7361	10.9208	10.6121	11.0048	10.679	10.4791	10.6917	11.1698	10.5818	10.6389	10.9379	10.9418	11.2066	10.7678	10.9269	10.4313	10.3948	10.6006	10.8459	10.6166	10.7968	11.0288	+	2	4.1	85.651	0.00068058	2.7637	4	0.159146	-0.336441	0.205764	0.451109	0.180209
Q9Z2T6	Keratin, type II cuticular Hb5	20.9494	20.9513	20.9348	20.9264	20.9218	20.8726	20.9602	20.988	20.9476	21.3591	21.3832	21.3844	21.723	21.7528	21.7647	21.116	21.1401	21.1389	21.4927	21.5108	21.5024	21.9484	21.988	22.0054	21.8043	21.766	21.7581	20.9451	20.9069	20.9653	21.3756	21.7468	21.1317	21.502	21.9806	21.7761	+	20	80.7	55.759	0	323.31	807	-0.0382383	0.0201134	0.37127	-0.243909	0.478587
Q9Z320	Keratin, type I cytoskeletal 27	18.8529	18.9924	18.9053	19.1655	19.2966	19.2114	18.2832	18.3555	18.4137	19.7011	19.6919	19.7153	21.3621	21.3198	21.3302	19.8422	19.8615	19.8554	20.1566	20.1263	20.1537	21.628	21.5593	21.5661	20.2329	20.3241	20.272	18.9169	19.2245	18.3508	19.7027	21.3374	19.853	20.1455	21.5845	20.2763	+	11	64.5	49.104	0	323.31	489	0.307598	-0.566071	1.63463	0.150314	1.43895
Q3UV11	Keratin, type II cytoskeletal 6B	12.6739	13.0732	12.6511	14.8757	14.8967	14.8435	13.3341	13.6659	13.4928	11.7804	12.5413	11.6334	12.184	12.5728	12.0196	11.971	13.008	11.9343	11.9478	12.6034	12.1282	12.0695	12.7841	12.0808	12.0503	12.5744	11.9131	12.7994	14.872	13.4976	11.985	12.2588	12.3044	12.2265	12.3115	12.1793	+	1	54.2	59.526	0.00024384	3.5359	18	2.07255	0.69822	0.273782	0.319379	0.0850138
A0A068WAQ5	Protein 4.1R (Fragment)	15.6913	15.6084	15.7362	15.2277	15.1762	15.2625	16.0671	15.9073	16.0053	16.0481	15.889	16.0004	15.5859	15.5265	15.7048	15.7903	15.5584	15.7572	16.004	15.865	16.0443	15.7221	15.5531	15.7696	14.9669	14.9359	15.0761	15.6786	15.2221	15.9933	15.9792	15.6057	15.7019	15.9711	15.6816	14.993	+	3	7.5	84.755	0	4.8525	7	-0.456492	0.314638	-0.373438	-0.277216	-0.289538
A0A075B5K2	Immunoglobulin kappa chain variable 9-124	14.3684	14.2214	14.4208	14.9189	14.7453	14.8635	14.2523	14.2751	14.4008	14.3891	14.532	14.4765	14.8453	14.9517	14.9052	14.6463	14.35	14.6221	14.2753	14.2724	14.3278	14.6595	14.869	14.7783	15.0936	14.7029	14.912	14.3368	14.8426	14.3094	14.4659	14.9007	14.5395	14.2918	14.7689	14.9028	+	3	55.8	10.419	0	33.596	19	0.505728	-0.0274288	0.434896	0.0736259	0.477106
A0A075B5M7	Immunoglobulin kappa variable 5-39	12.7249	12.5227	13.012	13.4837	13.2226	13.2242	12.9123	12.7014	12.9455	12.4501	12.5578	12.5899	12.2941	12.226	12.3234	12.7817	12.5214	12.8088	13.0274	12.7332	12.7696	12.3958	12.2877	12.0996	13.7796	13.2967	14.03	12.7532	13.3102	12.853	12.5326	12.2812	12.7039	12.8434	12.261	13.7021	+	1	18.9	10.345	0	15.339	7	0.556941	0.0998247	-0.251398	0.17134	-0.582411
A0A087WQH8	Probable UDP-sugar transporter protein SLC35A4	15.1968	15.072	15.2617	15.3826	15.1361	15.2827	14.831	14.7698	14.7014	14.9879	14.8105	14.9371	15.4542	15.344	15.4029	15.405	15.3498	15.4808	15.0883	15.0074	15.1393	15.2383	15.1174	15.3114	15.2773	15.3338	15.2142	15.1768	15.2672	14.7674	14.9118	15.4003	15.4119	15.0784	15.2224	15.2751	+	3	37.9	11.157	0	17.814	13	0.0903055	-0.409457	0.488536	0.500043	0.144002
A0A087WQU7	Lymphocyte antigen 6 complex, locus G6G (Fragment)	11.8961	12.0727	12.4068	12.2223	12.2334	12.5635	11.6517	11.4588	11.8127	12.4674	12.4015	12.791	13.9682	13.7207	13.986	12.8279	12.4852	13.1231	12.7429	12.6151	13.1639	14.0494	14.0731	14.3341	13.4044	13.1787	13.6216	12.1252	12.3397	11.6411	12.5533	13.8916	12.812	12.8406	14.1522	13.4016	+	1	9.6	11.655	0.0019251	2.2245	7	0.21449	-0.484166	1.33833	0.258744	1.31159
A0A087WR50	Fibronectin	19.4031	19.4204	19.4222	20.0359	20.0705	20.0108	19.4127	19.413	19.4416	19.4365	19.4664	19.4736	19.5053	19.5669	19.5436	19.5278	19.5921	19.5584	19.418	19.4326	19.4661	19.4361	19.5	19.4838	19.4658	19.4795	19.4627	19.4152	20.039	19.4224	19.4588	19.5386	19.5594	19.4389	19.4733	19.4694	+	64	39.4	262.84	0	323.31	529	0.623839	0.00721339	0.079785	0.100618	0.0343884
A0A0A6YXG4	Filaggrin	15.7114	15.6189	15.6064	16.009	15.9809	15.9758	15.4985	15.4107	15.1736	15.1919	15.2067	14.8435	15.456	15.5283	15.4236	15.5362	15.2354	15.1586	15.2495	15.1155	14.9438	15.7784	15.7868	15.8638	15.3249	15.2125	15.1748	15.6456	15.9885	15.3609	15.0807	15.4693	15.3101	15.1029	15.8097	15.2374	+	1	19.1	27.045	0	95.517	19	0.342947	-0.284642	0.388628	0.229392	0.706767
A0A0A6YXI5	Filaggrin	15.7492	15.6805	15.5669	16.054	15.9527	15.9357	14.6828	14.6179	14.6319	14.0667	13.6345	13.6919	14.4563	14.2662	14.1026	14.2867	13.9034	13.9958	13.8063	13.6484	13.5022	15.8424	15.677	15.6627	14.28	13.8727	14.0869	15.6655	15.9808	14.6442	13.7977	14.275	14.0619	13.6523	15.7273	14.0799	+	1	4.2	40.397	0	11.435	9	0.315247	-1.02135	0.477336	0.264231	2.07503
A0A0A6YY62	Filaggrin	17.0408	17.1132	17.0162	17.5034	17.6015	17.5068	16.6246	16.6571	16.6686	16.1321	16.2474	16.2335	17.0456	17.076	16.9684	16.6795	16.5009	16.4675	16.3339	16.2507	16.3375	17.4015	17.5847	17.4624	16.6599	16.6136	16.709	17.0567	17.5372	16.6501	16.2043	17.03	16.5493	16.3074	17.4829	16.6608	+	2	22.6	35.579	0	323.31	47	0.480512	-0.406599	0.825681	0.344971	1.17547
A0A0B4J1F9	Trichohyalin	20.6567	20.6488	20.6471	20.7661	20.7833	20.767	20.397	20.4049	20.4007	21.3245	21.324	21.3351	22.7831	22.8148	22.7862	21.5337	21.5168	21.5018	21.6748	21.6827	21.6816	22.9749	22.9937	22.9788	21.9147	21.9683	21.9222	20.6509	20.7721	20.4008	21.3279	22.7947	21.5174	21.6797	22.9825	21.9351	+	86	39.5	208.22	0	323.31	1487	0.121226	-0.25005	1.46684	0.189587	1.30278
A0A0B6VMB2	MAb 31C6 heavy chain	17.0767	17.0545	17.1157	17.8705	17.8966	17.9621	17.646	17.751	17.7191	17.0733	17.0741	17.087	17.4525	17.4174	17.4108	17.3861	17.3238	17.35	17.0922	17.0948	17.121	17.4464	17.4269	17.4521	17.3311	17.2974	17.3616	17.0823	17.9097	17.7054	17.0781	17.4269	17.3533	17.1027	17.4418	17.3301	+	8	29.8	50.724	0	42.923	109	0.827426	0.623086	0.348748	0.275157	0.339085
A0A0G2JGD2	Protein S100-A4 (Fragment)	18.2564	18.2495	18.2681	18.1341	18.1431	18.1705	17.7838	17.7934	17.8463	17.8575	17.8828	17.858	17.4571	17.4299	17.4578	17.816	17.806	17.7826	17.5695	17.6108	17.5793	17.0191	17.0304	17.0576	17.281	17.3193	17.2777	18.258	18.1492	17.8078	17.8661	17.4483	17.8015	17.5865	17.0357	17.2927	+	3	69.2	9.0621	0.00024331	3.5178	30	-0.108774	-0.450177	-0.41783	-0.0645943	-0.550811
A0A0J9YKD4	Creatine kinase M-type	14.4252	14.1872	14.2833	13.8009	13.8121	13.7653	14.3876	14.2858	14.3584	14.1123	14.0058	14.3526	14.2603	13.8299	14.0138	14.0864	14.0949	14.2112	14.8587	14.6481	14.7823	14.2112	14.1106	14.2023	14.3551	14.2878	14.1639	14.2986	13.7928	14.3439	14.1569	14.0347	14.1308	14.7631	14.1747	14.2689	+	2	84.3	35.108	0	16.839	11	-0.505818	0.0453515	-0.122244	-0.0261002	-0.588359
A0A0J9YUD5	Nucleoporin 205	13.8238	13.522	13.3867	13.6483	13.7228	13.5755	13.5674	13.3881	13.2902	13.8161	13.4799	13.422	14.1993	14.2139	14.0743	13.894	13.7758	13.6308	13.9726	13.8371	13.4988	14.0525	14.152	13.9342	13.816	14.0121	13.8087	13.5775	13.6489	13.4152	13.5727	14.1625	13.7669	13.7695	14.0462	13.8789	+	14	11.1	233.1	0	27.284	36	0.0713493	-0.162276	0.589815	0.194183	0.276735
A0A0R4J092	Beta-mannosidase	10.7595	11.0694	10.8988	10.5918	11.2586	10.9054	10.141	10.8869	8.72293	11.2463	11.5045	10.8344	11.0765	11.6301	10.7689	11.1383	11.587	10.9891	11.1278	11.4327	10.7965	10.5198	11.1218	10.5989	12.6014	12.6216	12.5063	10.9092	10.9186	9.91693	11.195	11.1585	11.2381	11.119	10.7468	12.5764	+	2	3.9	100.85	0	9.3429	13	0.00935701	-0.992308	-0.0365575	0.043087	-0.372187
A0A0R4J1B4	Integrin alpha-M	12.9174	13.1174	13.1318	13.3403	13.409	13.7085	12.6968	12.9553	13.0425	12.6095	12.7869	12.8492	12.6912	12.9216	13.0086	12.9964	13.2373	13.0346	12.6314	12.9177	12.9954	12.7941	13.0144	12.9556	13.0566	13.306	13.1504	13.0556	13.486	12.8982	12.7485	12.8738	13.0894	12.8481	12.9214	13.171	+	5	8	115.13	0	25.761	17	0.43038	-0.157362	0.125244	0.340892	0.0732232
A0A0R4J293	Protein-glutamine gamma-glutamyltransferase K	15.4495	15.4603	15.3257	15.3302	15.3128	15.3575	15.2359	15.2919	15.1774	15.5161	15.4769	15.4958	15.7924	15.7753	15.6492	15.6516	15.6727	15.6956	15.6178	15.5048	15.4961	16.0818	16.0118	15.9228	15.3998	15.4664	15.2905	15.4119	15.3335	15.2351	15.4963	15.739	15.6733	15.5396	16.0055	15.3856	+	13	25.5	89.795	0	113.42	47	-0.0783626	-0.176801	0.242749	0.177015	0.465923
A0A140T8Q3	Immunoglobulin kappa variable 6-17 (Fragment)	13.8515	13.7368	14.1207	14.5179	14.3819	14.3688	13.4586	13.6688	13.7899	13.6841	13.6197	13.7224	13.7429	13.516	13.8574	13.9971	13.6046	14.0178	13.5586	13.6006	13.8308	13.9213	13.9741	14.0353	13.703	13.7467	14.0153	13.903	14.4229	13.6391	13.6754	13.7054	13.8732	13.6633	13.9769	13.8217	+	2	26.1	12.76	0	22.667	9	0.519849	-0.263907	0.030055	0.197789	0.313519
A0A1D5RMB0	Alcohol dehydrogenase 6B (class V)	16.4119	16.3346	16.3461	16.4789	16.3707	16.5343	16.375	16.2559	16.3532	16.6746	16.7018	16.65	17.1801	17.0586	16.9834	16.7533	16.6413	16.6298	16.8743	16.7587	16.7345	17.232	17.1847	17.1408	17.2637	17.0571	17.1352	16.3642	16.4613	16.328	16.6755	17.074	16.6748	16.7892	17.1858	17.152	+	11	46.4	41.088	0	57.403	70	0.0971078	-0.036215	0.398579	-0.000683488	0.396636
A0A1W2P7I2	Band 4.1-like protein 2	9.87732	11.1439	10.1608	10.6163	11.1231	10.7744	9.85254	10.6085	10.7478	9.94983	10.9182	10.0715	10.0595	10.8021	10.042	10.3794	10.8414	10.4833	10.177	10.8459	10.8234	10.1123	10.6279	10.1099	11.5693	12.0242	12.3982	10.394	10.838	10.4029	10.3132	10.3012	10.568	10.6155	10.2834	11.9972	+	1	32.8	22.534	0.0011035	2.4981	2	0.44395	0.00894113	-0.0119744	0.254861	-0.332077
A0A286YDA2	Nucleolar and coiled-body phosphoprotein 1	14.0123	13.5738	13.7006	14.0576	13.6886	13.9664	13.4712	13.4154	13.3018	13.7356	13.3241	13.5041	14.2239	13.9848	13.9096	13.7752	13.7328	13.7018	13.8614	13.5604	13.6865	14.4806	14.3378	14.2056	14.587	14.2275	14.4738	13.7622	13.9042	13.3962	13.5213	14.0394	13.7366	13.7027	14.3413	14.4294	+	3	6.6	73.427	0	6.2067	11	0.141966	-0.36608	0.518157	0.215342	0.638585
A0A2I3BPZ3	Krueppel-like factor 10 (Fragment)	13.7605	13.767	13.5517	15.4133	15.2297	15.1965	13.7684	13.6659	13.3934	13.4427	13.6569	13.3636	13.6971	13.5712	14.0867	13.8007	13.7667	13.6267	13.6685	13.6183	13.6026	13.5442	13.4419	14.2285	14.0846	13.9905	13.8405	13.6931	15.2798	13.6093	13.4877	13.785	13.7314	13.6298	13.7382	13.9719	+	1	5.3	16.469	0.0090804	1.1671	4	1.58674	-0.0838383	0.297286	0.243681	0.108383
A0A2R8VHP9	Poly(rC)-binding protein 2	12.718	12.8525	12.7027	12.8588	12.9244	13.076	12.0951	11.9563	12.1638	12.67	12.6133	12.5459	12.7516	12.6794	12.5748	12.7397	12.9409	12.6661	12.4671	12.4958	12.7045	12.8097	12.4886	12.5319	12.8113	12.8681	12.6847	12.7577	12.9531	12.0717	12.6098	12.6686	12.7823	12.5558	12.61	12.788	+	1	47.2	35.346	0.00024588	3.6646	11	0.19531	-0.686039	0.0588458	0.172502	0.0542295
A0A338P6P7	Protein kinase C and casein kinase substrate in neurons protein 2 (Fragment)	15.5887	15.7074	15.7013	15.4468	15.4844	15.2675	15.9096	16.0178	15.98	16.1608	16.3134	16.2861	15.9003	16.0726	15.9047	16.1621	16.2409	16.2221	16.3203	16.4538	16.4131	15.4247	15.6452	15.4114	15.5853	15.6532	15.572	15.6658	15.3995	15.9691	16.2535	15.9592	16.2084	16.3957	15.4938	15.6035	+	1	39.4	20.21	0.0029052	1.9095	9	-0.26627	0.303328	-0.294249	-0.045104	-0.901964
A0A345IT93	Envelope polyprotein (Fragment)	13.4772	13.4426	13.6027	13.9898	13.8709	13.7499	13.3458	13.2863	13.3814	13.3632	13.666	13.6982	14.4081	14.1988	14.3342	13.8347	13.8876	13.7588	13.795	13.6718	13.7614	14.4912	14.312	14.3825	13.9367	13.6723	13.7798	13.5075	13.8702	13.3378	13.5758	14.3137	13.827	13.7427	14.3952	13.7963	+	1	9.6	59.637	0	13.638	14	0.362736	-0.169649	0.737907	0.251264	0.652495
F6ZIA4	Myelin basic protein (Fragment)	17.8825	18.2207	17.796	17.5234	17.5848	17.412	17.9206	18.0588	17.8738	17.377	17.3501	17.2736	16.9523	16.9176	16.8938	17.4568	17.5146	17.4377	17.1078	16.9388	16.9719	16.9502	16.9986	16.9469	16.9172	16.3761	16.7195	17.9664	17.5068	17.9511	17.3336	16.9212	17.4697	17.0061	16.9652	16.6709	+	5	35	17.109	0	24.514	38	-0.459644	-0.0153156	-0.412312	0.136149	-0.0409125
A1E281	Beta-actin (Fragment)	11.5769	11.4902	11.8838	11.2129	11.4939	11.3919	11.9242	12.1145	12.1203	11.7407	11.8884	12.0268	11.9957	12.0219	12.1583	12.3388	12.0329	12.3127	11.9858	11.7814	12.2381	12.1502	12.3771	12.5298	11.4114	12.0398	11.982	11.6503	11.3663	12.053	11.8853	12.0586	12.2281	12.0017	12.3524	11.8111	+	1	89.3	13.539	0.0055489	1.4135	6	-0.284059	0.402674	0.173331	0.342854	0.350653
A2A4M7	MCG1025733	15.1994	14.8196	14.9614	15.0716	14.6575	14.9256	14.898	14.5367	14.7264	15.5488	15.2769	15.1235	15.5783	15.4994	15.4713	14.9552	14.6861	14.8431	15.5725	15.3589	15.2421	15.6085	15.3745	15.4567	15.5889	15.6222	15.4733	14.9934	14.8849	14.7204	15.3164	15.5163	14.8281	15.3912	15.4799	15.5615	+	2	30.8	16.498	0	20.062	11	-0.108509	-0.27307	0.199913	-0.488268	0.0887322
Q9EQ62	Aspartyl beta-hydroxylase cardiac isoform 2 (Fragment)	15.6227	15.7203	15.5149	15.1792	15.3163	15.1002	15.6926	15.7055	15.7038	15.3026	15.2638	15.1589	14.7492	14.6978	14.6347	15.2082	15.3113	15.0232	15.1014	15.0983	14.9437	14.4448	14.4321	14.3501	15.2764	15.7197	15.3888	15.6193	15.1985	15.7006	15.2418	14.6939	15.1809	15.0478	14.409	15.4616	+	1	19.7	16.079	0.00045977	2.8695	14	-0.420744	0.0813425	-0.547885	-0.0608816	-0.638807
A2AQB2	Nebulin	17.4685	17.4791	17.5003	17.1232	17.1017	17.159	17.874	17.9278	17.9266	17.3915	17.3885	17.3985	16.9962	17.0701	17.0713	17.3022	17.3326	17.3903	17.1443	17.1031	17.1998	16.6117	16.7085	16.6942	17.1483	17.1064	17.1806	17.4826	17.128	17.9095	17.3928	17.0459	17.3417	17.1491	16.6715	17.1451	+	13	45.2	353.16	0	56.113	102	-0.35466	0.426853	-0.346927	-0.0511373	-0.477607
A2AT91	Phosphoinositide phospholipase C (Fragment)	14.1264	14.5129	14.2325	12.6303	13.5409	13.0483	12.2589	13.1508	12.5155	13.0206	12.8418	12.8221	12.6447	12.843	12.899	14.7796	14.769	14.9002	12.5385	13.1944	12.7357	11.971	12.5894	12.093	13.1028	13.3964	13.3418	14.2906	13.0732	12.6417	12.8948	12.7956	14.8163	12.8229	12.2178	13.2804	+	3	4.8	100.65	0.0010982	2.4579	8	-1.21742	-1.64885	-0.0992489	1.92144	-0.605059
A2BI37	Zinc finger protein 185	12.9772	12.8832	13.3831	13.3032	13.1857	13.4928	12.9306	12.9764	13.0241	13.0076	13.1144	13.2588	13.3926	13.5406	13.8823	12.993	13.3268	13.3587	13.2125	13.1488	13.5548	13.3239	13.5486	13.8089	13.9454	13.8315	13.7106	13.0812	13.3273	12.977	13.1269	13.6052	13.2262	13.3054	13.5605	13.8292	+	7	32.8	52.784	0	30.807	18	0.246096	-0.104113	0.478268	0.0992565	0.255117
A2NHM3	If kappa light chain (Fragment)	16.1117	15.9164	16.0499	16.8974	16.4401	16.7882	16.1642	16.3689	16.3274	15.6634	16.0831	15.814	15.8556	16.138	15.8652	15.731	15.9949	15.7502	16.0529	16.3318	16.1463	16.0085	16.3874	16.1571	16.6819	16.0663	16.5576	16.026	16.7086	16.2869	15.8535	15.9529	15.8254	16.177	16.1843	16.4352	+	1	39.3	24.165	0	45.248	22	0.682577	0.260854	0.0994409	-0.0281185	0.00733484
A8DUK7	Beta-globin	21.68	21.649	21.6106	21.5845	21.5808	21.5445	21.6223	21.6427	21.6225	21.9564	21.973	21.9493	22.0573	22.0616	22.038	21.8598	21.8165	21.8086	21.8131	21.8143	21.8099	21.4205	21.4361	21.4028	21.4871	21.3924	21.4344	21.6465	21.5699	21.6292	21.9596	22.0523	21.8283	21.8124	21.4198	21.4379	+	2	84.4	15.721	0	323.31	1039	-0.076597	-0.0173501	0.0927378	-0.131271	-0.392609
Q8JZN1	Macrophage galactose N-acetyl-galactosamine-specific lectin 2	13.2693	12.9825	13.1561	13.5204	13.4399	13.1008	12.5822	12.7271	12.5306	12.7291	12.6258	12.9548	12.9716	12.4912	12.7841	13.7515	12.8994	13.2035	12.389	12.5667	12.5039	12.9103	12.5058	12.7526	13.7898	13.8367	13.417	13.136	13.3537	12.6133	12.7699	12.749	13.2848	12.4865	12.7229	13.6812	+	4	29.8	38.067	0	41.611	16	0.217705	-0.522685	-0.0209589	0.51486	0.236389
B0QZL1	Alpha-enolase (Fragment)	12.9875	12.8902	13.2906	12.6043	12.8216	12.459	12.7953	12.7364	12.25	12.9115	12.9881	12.6084	12.5205	12.5779	12.7663	13.1108	13.1145	12.8844	12.8596	13.0265	12.6329	12.1237	12.2776	12.1214	12.695	12.5804	12.7819	13.0561	12.6283	12.5939	12.836	12.6215	13.0365	12.8396	12.1742	12.6857	+	1	68.8	23.935	0	5.1905	10	-0.427804	-0.462218	-0.214456	0.200548	-0.665417
E9PUW3	Predicted gene 11555	14.4125	14.5107	14.4532	14.2767	14.3378	14.4712	14.6638	14.6874	14.7781	15.0952	15.1207	15.0767	15.5216	15.4468	15.3473	14.7027	14.51	14.6094	15.1141	15.1698	14.9968	15.4512	15.4468	15.3977	14.7635	14.8571	14.8403	14.4588	14.3619	14.7098	15.0975	15.4386	14.6074	15.0936	15.4319	14.8203	+	1	11.6	17.231	0.0079938	1.2336	15	-0.0969166	0.250947	0.341026	-0.490171	0.33834
B1AUN3	Eukaryotic translation initiation factor 2B, subunit 3	14.4724	14.5389	14.618	14.5173	14.7746	14.7489	14.4592	14.3787	14.4142	14.5424	14.6905	14.7211	15.1254	15.1376	15.3249	14.5883	14.8021	14.6876	14.7076	14.8134	14.7717	15.2205	15.2573	15.4922	14.6339	14.692	14.712	14.5431	14.6803	14.4173	14.6513	15.196	14.6927	14.7642	15.3233	14.6793	+	9	31.7	45.065	0	19.848	28	0.13717	-0.125763	0.544631	0.0413475	0.559084
B2M0S2	Secretory carrier-associated membrane protein	15.9922	16.0429	15.9138	15.7797	15.7449	15.5362	16.7419	16.8181	16.803	16.4999	16.5381	16.5958	15.9537	16.0941	16.0658	15.8988	16.1378	16.0277	16.6432	16.7111	16.7161	16.0813	16.1657	16.1609	15.7786	15.7205	15.3789	15.983	15.6869	16.7876	16.5446	16.0378	16.0215	16.6901	16.136	15.626	+	3	4.8	88.936	0	5.5048	19	-0.296063	0.804676	-0.506751	-0.523125	-0.554172
B2RTP7	Krt2 protein	15.1527	15.2456	15.2401	15.3266	15.3775	15.3799	16.0014	16.2619	16.1625	15.7061	15.9007	15.9709	15.6809	15.7682	15.7718	15.736	15.649	15.8043	15.9716	16.0539	16.1002	15.4351	15.5791	15.5248	16.1943	16.1407	16.2901	15.2128	15.3613	16.1419	15.8592	15.7403	15.7298	16.0419	15.513	16.2083	+	1	60.7	70.922	0	73.641	90	0.148529	0.929144	-0.118965	-0.129428	-0.528903
Q6W9J6	Histocompatibility 2, M region locus 2	16.8554	16.8696	16.8914	16.4896	16.5302	16.5762	16.1411	16.0438	16.1457	16.5017	16.5027	16.5281	16.5094	16.4465	16.5063	17.2762	17.2507	17.1855	16.3541	16.3438	16.3806	16.2828	16.3309	16.4128	17.0519	17.0075	17.0018	16.8721	16.532	16.1102	16.5108	16.4874	17.2375	16.3595	16.3422	17.0204	+	1	3.6	35.295	0.0099522	1.0888	15	-0.340128	-0.761918	-0.0234076	0.726647	-0.0173148
E9QAH1	Golgi autoantigen, golgin subfamily b, macrogolgin 1	14.3165	14.5705	14.2299	14.2373	14.1818	14.2479	13.9438	13.8544	14.1842	14.1406	14.1153	14.2348	14.2404	14.2809	14.3146	14.6181	14.896	14.5581	14.1649	14.0736	14.2196	14.1939	13.8959	14.1646	14.1571	14.6795	14.4497	14.3723	14.2223	13.9941	14.1636	14.2786	14.6907	14.1527	14.0848	14.4288	+	12	5.5	365.29	0	20.356	21	-0.149926	-0.378146	0.115073	0.527157	-0.0678687
B9EK79	Uncharacterized protein	11.6197	11.2318	11.41	11.4873	10.8479	10.6244	10.8884	10.6334	10.3484	11.1448	10.8676	10.6017	11.5463	10.8174	10.6276	11.6395	11.1145	11.2483	11.1392	10.8012	10.3589	10.1809	10.5692	10.2739	11.2587	10.8963	10.9832	11.4205	10.9865	10.6234	10.8714	10.9971	11.3341	10.7664	10.3413	11.0461	+	2	26.2	130.9	0.00046816	3.0271	6	-0.433984	-0.797085	0.12576	0.462756	-0.425113
D3YTQ3	Heterogeneous nuclear ribonucleoprotein D-like	16.6295	16.5047	16.5256	16.6368	16.7447	16.6104	16.3257	16.2236	16.2671	16.4897	16.4772	16.4204	16.7187	16.6865	16.5917	16.6067	16.505	16.5086	16.454	16.3999	16.4416	16.8194	16.7631	16.7439	17.037	17.0927	16.8137	16.5532	16.664	16.2721	16.4624	16.6657	16.5401	16.4318	16.7755	16.9811	+	1	21	46.27	0	27.445	44	0.110705	-0.281122	0.203222	0.0776666	0.343609
D3YU17	Nicalin	14.1831	14.13	14.1232	14.3707	14.2385	14.2656	13.4672	13.7175	13.8576	13.6825	13.634	14.0162	13.794	13.9455	14.1502	13.9794	14.0849	14.2275	13.8594	13.5904	13.9542	13.7641	13.7622	14.0015	14.5595	14.6557	14.4471	14.1454	14.2916	13.6808	13.7776	13.9632	14.0973	13.8013	13.8426	14.5541	+	6	16	62.779	0	12.413	23	0.146172	-0.464653	0.185649	0.319689	0.0412443
D3YU50	Myosin-binding protein C, slow-type	13.0564	12.5422	12.5311	13.1569	12.543	12.6509	12.5671	12.3282	12.58	12.707	12.5127	12.3972	12.4967	12.1956	12.2289	12.7733	12.672	12.5984	12.6791	12.3335	12.2853	12.1706	11.8408	12.1054	13.3927	12.8185	13.1007	12.7099	12.7836	12.4918	12.539	12.3071	12.6812	12.4326	12.0389	13.104	+	1	60.9	126.56	0.00024438	3.5754	8	0.0736626	-0.218146	-0.231885	0.142262	-0.393701
D3YUU6	Cornulin	14.3345	13.9262	14.1767	14.5758	14.3865	14.3554	14.2859	14.2048	14.051	14.8423	14.5079	14.5173	15.8291	15.5282	15.6751	14.926	14.6659	14.6448	15.0386	14.626	14.6593	15.849	15.599	15.6306	15.0299	14.7416	15.1561	14.1458	14.4392	14.1806	14.6225	15.6775	14.7456	14.7746	15.6929	14.9759	+	8	28.3	58.04	0	91.286	33	0.293412	0.034752	1.05495	0.123069	0.918254
D3YW86	TSC22 domain family protein 1	13.6328	13.6343	13.5316	13.4714	13.4497	13.3877	13.5594	13.5227	13.3579	14.2463	14.2025	13.9957	13.7828	13.5688	13.5111	14.0576	14.2216	13.9234	14.0747	13.8873	13.8581	13.843	13.7569	13.5477	12.9155	13.1148	12.965	13.5995	13.4363	13.48	14.1482	13.6209	14.0675	13.94	13.7158	12.9984	+	1	13.1	11.474	0.0040145	1.5427	15	-0.163288	-0.119554	-0.527243	-0.080644	-0.224172
D3YY45	T-complex-associated testis-expressed 2	12.2688	12.1402	12.1568	12.9953	12.6028	12.8292	13.3096	13.062	13.2191	13.4519	12.8894	13.303	13.1111	12.6851	12.7305	12.9038	12.699	12.6183	12.7299	12.2678	12.5633	12.7625	12.425	12.4022	13.2265	12.642	13.1859	12.1886	12.8091	13.1969	13.2148	12.8422	12.7404	12.5203	12.5299	13.0181	+	1	15.3	12.992	0.0083528	1.2041	2	0.62048	1.00828	-0.372576	-0.474431	0.00958042
D3YZ62	Unconventional myosin-Va	13.6047	13.4609	13.5162	14.0529	13.9803	14.064	13.8865	13.7661	13.8841	13.3258	13.5545	13.3946	13.7812	13.759	13.679	13.2226	13.2564	13.5883	13.6549	13.7279	13.8117	13.8274	13.6486	13.7362	15.0598	15.1686	15.1993	13.5273	14.0324	13.8456	13.425	13.7397	13.3558	13.7315	13.7374	15.1426	+	1	6	212.33	0	14.775	17	0.505114	0.318285	0.314793	-0.0691589	0.00588938
D3Z1C5	LIM domain-binding protein 1	12.7374	12.7641	12.3212	12.7654	12.8592	13.0937	13.4371	13.387	13.3911	13.0279	12.8138	12.8248	12.7547	12.8387	13.0731	12.4809	12.6098	12.8427	12.8237	12.9227	12.8866	13.6559	13.6784	13.3356	12.4017	12.1475	12.4171	12.6076	12.9061	13.4051	12.8888	12.8888	12.6445	12.8777	13.5566	12.3221	+	2	9.9	42.583	0.0004662	2.9743	4	0.298534	0.797492	9.51173e-06	-0.244349	0.678949
D3Z451	MCG54087	16.8251	16.8173	16.7861	16.8237	16.7277	16.7725	16.7232	16.6433	16.6194	16.5163	16.531	16.4917	16.3963	16.2977	16.3044	16.5208	16.5436	16.5344	16.0356	16.1655	16.0658	16.2104	16.1442	16.1558	16.3085	16.1339	16.3654	16.8095	16.7746	16.6619	16.513	16.3328	16.5329	16.089	16.1701	16.2693	+	5	17.9	47.361	0	28.934	42	-0.0348884	-0.147572	-0.180195	0.0199528	0.0811073
D6RFU9	Synaptophysin-like protein	14.2585	14.373	14.2915	14.1985	14.1801	14.2115	14.5947	14.6803	14.665	14.5678	14.5482	14.4297	14.4768	14.4283	14.5293	14.3982	14.2764	14.4687	14.4553	14.4209	14.4605	14.57	14.4596	14.4807	14.1174	13.8872	13.9896	14.3077	14.1967	14.6467	14.5153	14.4782	14.3811	14.4456	14.5034	13.9981	+	3	27.8	8.9142	0	6.6262	9	-0.110932	0.339034	-0.0371005	-0.134128	0.0578402
E0CX43	Phosphorylase b kinase regulatory subunit (Fragment)	11.2572	11.5229	10.8412	10.7909	11.0699	10.9789	10.9412	10.8262	10.8743	11.2462	10.9875	10.8798	10.8169	10.7866	10.4017	11.4461	11.3296	10.6911	10.6809	10.9324	10.479	10.2585	9.87079	10.1728	11.1007	11.623	10.8526	11.2071	10.9466	10.8806	11.0378	10.6684	11.1556	10.6975	10.1007	11.1921	+	1	6.3	23.563	0	4.7554	6	-0.260557	-0.326551	-0.369421	0.117783	-0.596749
E9Q1W3	Nebulin	21.9537	21.9584	21.9391	21.6028	21.6126	21.6047	22.3435	22.3206	22.3231	21.8206	21.8365	21.8238	21.3941	21.4094	21.3959	21.8273	21.8437	21.8185	21.5751	21.5733	21.5543	21.0334	21.0554	21.0446	21.6574	21.651	21.6529	21.9504	21.6067	22.3291	21.827	21.3998	21.8298	21.5676	21.0444	21.6537	+	127	50.4	828.65	0	323.31	1758	-0.343683	0.378688	-0.427203	0.00285846	-0.523137
E9Q2E9	Keratin-associated protein 11-1	15.1707	15.1335	15.13	15.1767	15.3108	15.0938	15.1633	15.1752	15.2535	15.1859	15.1862	15.4258	15.7097	15.7191	15.7892	15.1105	15.121	15.1819	15.2489	15.1863	15.4578	15.8185	15.8201	15.9529	15.6436	15.9402	15.6438	15.1447	15.1938	15.1973	15.266	15.7393	15.1378	15.2977	15.8639	15.7425	+	2	15.3	19.034	0	24.268	26	0.0490438	0.0525813	0.473329	-0.128195	0.566181
Q9QXT7	Complement component 6	12.098	11.7928	12.3009	12.7675	12.5276	12.8884	12.1455	12.1348	12.4181	12.3384	12.3395	12.2681	12.3133	12.2312	12.8071	12.6475	12.4348	12.543	12.6223	12.5671	12.8811	12.0445	11.9965	12.4365	13.197	12.4128	13.014	12.0639	12.7278	12.2328	12.3153	12.4505	12.5418	12.6902	12.1591	12.8746	+	5	11.8	86.603	0	23.903	9	0.663895	0.168841	0.135214	0.226438	-0.531047
E9Q6T9	BTB/POZ domain-containing protein KCTD1	15.5385	15.6506	15.8126	15.6951	15.7435	15.9304	16.3004	16.1824	16.5071	15.8097	15.7328	15.848	15.0738	15.0912	15.2932	15.2898	15.4599	15.4914	15.4802	15.5104	15.6983	15.6312	15.4194	15.8626	15.0929	15.4142	15.3401	15.6673	15.7897	16.33	15.7969	15.1527	15.4137	15.563	15.6377	15.2824	+	2	4.4	96.114	0.00024114	3.4059	6	0.122395	0.662705	-0.644135	-0.383191	0.0747653
Q922G6	Spryd3 protein (Fragment)	16.2654	16.2955	16.1741	16.2824	16.3402	16.299	14.9261	14.8344	14.8605	15.5633	15.4884	15.5199	15.8381	15.9031	15.7756	16.452	16.4978	16.3337	15.444	15.3457	15.3967	15.4949	15.4868	15.4802	16.6593	16.6603	16.6107	16.245	16.3072	14.8737	15.5239	15.8389	16.4278	15.3955	15.4873	16.6434	+	3	19.8	32.898	0.0080062	1.2429	19	0.0622227	-1.37131	0.315063	0.903925	0.0918466
E9Q9C3	Afadin	15.9146	15.9615	15.8662	15.9401	16.0747	16.0374	15.7104	15.8701	15.8436	15.9373	15.9374	15.92	16.22	16.1808	16.3034	16.0939	15.9925	16.1361	15.981	15.9682	16.0604	16.2251	16.2246	16.2526	16.375	16.4363	16.4154	15.9141	16.0174	15.808	15.9316	16.2347	16.0742	16.0032	16.2341	16.4089	+	17	13.8	207.31	0	69.293	65	0.103311	-0.106086	0.303145	0.142634	0.230923
E9QK82	Myelin protein P0	18.3035	18.4426	18.3822	18.2032	18.3562	18.3724	18.5253	18.5584	18.4712	18.0713	18.1399	18.0241	17.6527	17.7612	17.6591	18.0343	18.1818	18.0431	18.1786	18.2463	18.1774	17.8441	17.8783	17.7885	18.3006	18.5352	18.6034	18.3761	18.3106	18.5183	18.0784	17.691	18.0864	18.2008	17.837	18.4798	+	8	28.6	27.651	0	28.966	120	-0.065516	0.142155	-0.387433	0.00796062	-0.363823
H3BJQ9	Homeobox protein cut-like	12.8947	12.9709	12.8455	13.3359	13.1201	13.0658	12.852	12.6552	12.6108	13.2417	13.0016	12.9695	13.9277	13.6922	13.7127	13.5482	13.3188	13.216	13.413	13.2296	13.2625	13.9763	13.8083	13.808	13.254	13.3171	13.4485	12.9037	13.1739	12.706	13.0709	13.7775	13.361	13.3017	13.8642	13.3399	+	7	8.2	165.77	0	19.682	28	0.270256	-0.197664	0.706593	0.290104	0.562499
E9QNP3	Hornerin	15.2014	15.118	15.2234	15.3541	15.3616	15.5177	15.855	15.7781	16.0505	14.9468	15.0035	15.048	14.7587	14.8194	14.771	14.7728	14.6981	14.8281	14.8887	14.9841	14.976	14.6213	14.6465	14.6333	15.2377	15.2371	15.2486	15.1809	15.4112	15.8945	14.9994	14.783	14.7663	14.9496	14.6337	15.2411	+	6	7.5	323.37	0	44.506	29	0.230231	0.713607	-0.216415	-0.23312	-0.315895
E9QPZ3	Filaggrin-2	18.8248	18.78	18.8196	18.4572	18.4503	18.4445	18.9446	18.973	18.9872	19.1826	19.1528	19.2029	18.9922	18.9291	18.9912	18.9885	18.9659	18.9578	19.0235	19.0061	19.0125	19.0658	19.0094	19.0736	18.0232	18.1647	18.1533	18.8081	18.4507	18.9683	19.1794	18.9708	18.9707	19.014	19.0496	18.1137	+	16	9.7	248.59	0	169.31	191	-0.357384	0.160183	-0.20861	-0.208667	0.0356065
E9QQ10	A-kinase anchor protein 9	13.0651	12.564	12.4816	12.8076	12.6556	12.4686	12.3118	11.991	11.8064	12.8584	12.4654	12.5298	12.8195	12.5086	12.6062	13.4182	13.3656	13.3136	12.2694	12.1719	12.3345	12.5622	12.345	12.6794	12.9194	12.4538	12.498	12.7036	12.644	12.0364	12.6179	12.6448	13.3658	12.2586	12.5289	12.6237	+	5	2.2	434.13	0	5.3213	14	-0.0596359	-0.667182	0.0268939	0.747923	0.270311
F6RDH3	Nebulin (Fragment)	14.7416	14.6453	14.7312	14.2211	14.4199	14.267	15.0101	14.8817	15.0174	14.6861	14.5396	14.623	14.3266	14.1986	14.3389	14.7221	14.5235	14.7623	14.2775	14.2801	14.3659	13.9976	13.8464	14.0458	14.3254	14.3686	14.4096	14.706	14.3027	14.9697	14.6162	14.288	14.6693	14.3078	13.9633	14.3679	+	2	53.4	137.67	0	4.6419	12	-0.403339	0.263689	-0.328199	0.0530818	-0.344525
F6RQD1	Myosin-binding protein C, slow-type (Fragment)	12.2777	11.8624	12.3005	12.0682	12.0354	12.0747	12.4933	12.3314	12.0217	12.2754	11.928	12.2044	12.4961	11.8865	12.044	11.9827	11.8571	12.0375	12.4765	12.1765	12.5337	11.5191	11.3374	11.4007	11.7501	12.0596	12.7553	12.1469	12.0594	12.2821	12.136	12.1422	11.9591	12.3956	11.4191	12.1883	+	2	66.8	69.133	0	16.452	16	-0.0874543	0.135292	0.00624654	-0.17684	-0.976504
F6RQN3	Sarcoplasmic/endoplasmic reticulum calcium ATPase 1 (Fragment)	12.741	13.0323	12.7584	12.1889	12.022	12.1406	12.8749	12.9836	12.8909	12.5852	12.6083	12.3184	12.2464	12.6608	12.4591	12.2903	12.4602	12.88	12.4109	12.6178	12.3639	11.4976	12.4924	12.5704	11.9941	11.9674	12.473	12.8439	12.1172	12.9164	12.504	12.4554	12.5435	12.4642	12.1868	12.1448	+	2	25.3	16.81	0.0019116	2.1445	4	-0.726746	0.0725172	-0.0485227	0.0395266	-0.277418
F6YL37	Predicted gene 10964	17.8062	17.7592	17.8201	18.333	18.3192	18.3566	18.4924	18.5441	18.5299	18.4798	18.4411	18.4936	18.155	18.1447	18.2091	17.3495	17.3538	17.395	17.9322	17.9317	17.9692	18.2027	18.2182	18.2821	17.7472	17.7248	17.7691	17.7952	18.3363	18.5221	18.4715	18.1696	17.3661	17.9444	18.2343	17.7471	+	1	45	4.4552	0.0094213	1.1215	52	0.54109	0.726946	-0.301889	-1.10539	0.289971
G3UXF4	Ankyrin-1 (Fragment)	11.9831	11.9354	11.8683	12.4673	11.8717	12.7474	12.2945	11.6429	12.1003	12.3823	12.155	11.8276	11.7981	11.7223	11.6035	11.8546	12.0289	11.7318	11.7197	11.9317	11.7956	11.6651	11.1588	10.919	12.8746	12.2601	13.4471	11.9289	12.3621	12.0126	12.1216	11.708	11.8718	11.8157	11.2477	12.8606	+	2	28.4	12.441	0	7.7243	7	0.433183	0.083618	-0.413692	-0.249878	-0.568017
Q6DFY2	Opioid-binding protein/cell adhesion molecule-like	10.8465	10.6755	10.5472	11.0204	11.0308	11.261	10.7251	10.2573	10.824	10.6747	10.6558	10.8406	10.5867	10.3946	10.3855	11.076	11.0638	10.9219	10.6848	10.4146	10.7942	10.8092	10.907	10.7872	11.1064	11.1349	11.2856	10.6897	11.1041	10.6021	10.7237	10.4556	11.0205	10.6312	10.8345	11.1756	+	1	5.6	37.156	0	12.042	5	0.414357	-0.0875974	-0.268097	0.296843	0.20329
G5E8Z3	MCG120169	12.3417	12.3454	12.5578	12.7121	12.5266	12.8976	12.0371	12.7768	12.6991	11.9295	12.1836	12.2578	12.1296	11.8873	11.6496	12.3612	12.1857	12.2509	12.1303	12.0188	12.0787	12.0177	11.46	11.8071	12.5362	12.9658	12.9625	12.415	12.7121	12.5043	12.1236	11.8888	12.2659	12.0759	11.7616	12.8215	+	2	13.2	29.144	0	7.3643	6	0.297152	0.0893918	-0.234772	0.14233	-0.31429
Q05CL5	ENSMUSG00000048936 protein (Fragment)	16.8202	16.7759	16.8393	16.7262	16.6661	16.8106	17.271	17.1617	17.2691	17.3684	17.2937	17.3657	17.4506	17.4111	17.4683	17.1352	17.0601	17.1887	17.3552	17.3144	17.3398	17.8249	17.71	17.8018	16.6425	16.6092	16.7208	16.8118	16.7343	17.2339	17.3426	17.4433	17.128	17.3365	17.7789	16.6575	+	1	1.4	59.488	0.0023114	2.0378	23	-0.0775272	0.422114	0.100747	-0.214555	0.442386
J3QNX6	Keratin-associated protein 22-2	16.9496	16.9446	17.0077	17.0333	17.0233	17.0348	17	16.9468	16.9266	17.0044	17.005	16.9877	17.4281	17.3952	17.3841	16.8308	16.7483	16.8274	17.3072	17.2971	17.2723	17.1907	17.2298	17.168	17.4228	17.4395	17.5008	16.9673	17.0305	16.9578	16.999	17.4024	16.8022	17.2922	17.1962	17.4544	+	2	19.4	7.0387	0	8.2805	38	0.0631474	-0.00954394	0.403395	-0.196859	-0.0960495
Q6NXX6	V-type proton ATPase subunit a	12.0316	12.2174	12.1979	12.935	12.4404	12.4141	12.6438	12.6517	12.9573	12.7442	12.6191	12.8409	13.1338	12.5114	12.7838	12.5154	12.1911	12.4805	12.6778	12.6297	12.8581	12.8015	12.5539	12.9498	12.8086	12.3144	12.5676	12.149	12.5965	12.7509	12.7347	12.8097	12.3957	12.7219	12.7684	12.5635	+	6	12.3	95.64	0	22.907	16	0.447539	0.601957	0.0749365	-0.339058	0.0465159
M0QWP1	Agrin	16.2984	16.3937	15.4398	15.7737	15.717	15.333	14.9633	14.782	15.2218	15.3883	15.3108	15.2005	15.5219	15.4755	15.3849	16.419	16.4485	15.6187	15.2711	15.1249	15.2538	15.238	15.1176	15.5037	16.3157	16.3141	15.5367	16.044	15.6079	14.9891	15.2999	15.4608	16.1621	15.2166	15.2864	16.0555	+	11	10.2	216.65	0	69.537	34	-0.436045	-1.0549	0.160856	0.862167	0.069803
O08797	SPI6	12.5708	12.4029	12.7989	12.6215	12.6722	12.8092	12.2153	12.3672	12.4348	13.0439	12.5055	12.9122	13.7984	13.1186	13.3898	13.195	12.5168	12.7426	12.9605	12.7777	13.0121	14.0528	13.1207	13.2512	13.2212	12.7757	12.9456	12.5909	12.701	12.3391	12.8205	13.4356	12.8181	12.9168	13.4749	12.9808	+	4	15.5	42.259	0	5.4379	8	0.110123	-0.251733	0.61508	-0.00238993	0.558116
Q3TR40	Uncharacterized protein	13.8798	13.7089	13.926	14.2344	14.1853	14.3753	13.7444	13.7954	13.8215	13.8974	13.8406	13.6718	14.127	14.1896	14.0762	13.997	14.0759	13.979	14.5799	14.6845	14.5009	14.5098	14.6193	14.2902	14.4704	14.4003	14.6379	13.8382	14.265	13.7871	13.8033	14.1309	14.0173	14.5884	14.4731	14.5029	+	11	15.3	129.62	0	57.108	36	0.426799	-0.0510714	0.327625	0.214019	-0.115357
Q3TWN5	Uncharacterized protein	12.0113	12.2112	11.9366	12.264	12.4827	12.0891	11.7079	11.859	11.798	11.9355	11.6444	11.9899	12.1597	12.2034	11.9547	11.9866	12.1404	12.1397	11.9669	11.7876	11.8329	12.5625	12.3687	12.442	12.1463	12.3902	12.1944	12.053	12.2786	11.7883	11.8566	12.1059	12.0889	11.8625	12.4577	12.2436	+	1	38.8	87.919	0.0032915	1.8308	4	0.22555	-0.264718	0.249323	0.232308	0.595277
Q3TYE1	Casein kinase I isoform epsilon	15.4542	15.3999	15.3398	15.4369	15.336	15.4601	15.5281	15.4167	15.3876	15.656	15.6437	15.6383	15.9347	15.8061	15.8627	15.639	15.7244	15.4892	15.7109	15.6577	15.5846	16.0603	16.0317	16.0837	15.5443	15.3471	15.365	15.398	15.411	15.4441	15.646	15.8678	15.6175	15.6511	16.0586	15.4188	+	10	32.3	42.259	0	15.482	36	0.0130233	0.0461589	0.22187	-0.0284656	0.407487
Q3U8Y7	AAA domain-containing protein	13.2061	13.3559	13.1907	13.2831	13.2852	13.272	12.8603	12.8775	12.8834	13.1846	13.142	13.1624	13.2986	13.5852	13.4624	13.4284	13.5072	13.595	13.141	13.1728	13.0478	13.4325	13.5431	13.2516	13.3558	13.7218	13.472	13.2509	13.2801	12.8737	13.163	13.4487	13.5102	13.1205	13.409	13.5166	+	1	72.1	47.338	0	11.877	13	0.0291976	-0.377175	0.285714	0.347216	0.288557
Q3UJB0	Splicing factor 3b, subunit 2	17.0621	16.9944	16.9519	17.2271	17.1553	17.0586	16.8928	16.9021	16.826	16.9663	16.9425	16.8577	17.3499	17.282	17.1559	16.981	17.0047	16.943	17.0089	16.8578	16.928	17.584	17.5742	17.4451	17.1277	16.9359	17.0769	17.0028	17.147	16.8736	16.9222	17.2626	16.9763	16.9316	17.5344	17.0468	+	19	32.2	98.197	0	80.427	78	0.144224	-0.129147	0.340422	0.0540949	0.602873
Q9CPX4	Ferritin	19.8914	19.842	19.8275	20.4071	20.29	20.2922	19.7455	19.8204	19.7994	19.8921	19.9532	19.9198	19.7922	19.8265	19.8335	19.9816	20.0112	20.0295	19.8266	19.879	19.8475	19.5968	19.6608	19.6192	20.1503	19.9958	19.9874	19.8536	20.3298	19.7884	19.9217	19.8174	20.0074	19.851	19.6256	20.0445	+	11	63.4	20.772	0	323.31	259	0.476154	-0.0651953	-0.104256	0.0857684	-0.225424
Q3UIG8	Methyltransf_25 domain-containing protein	17.3426	17.2599	17.3009	17.2803	17.2814	17.3053	17.1065	17.0821	17.2117	17.3916	17.3474	17.3643	17.7673	17.7347	17.7921	17.4253	17.4269	17.4992	17.4092	17.3715	17.4361	18.0136	17.9532	18.0071	17.2261	17.0582	16.9735	17.3011	17.289	17.1335	17.3678	17.7647	17.4505	17.4056	17.9913	17.0859	+	15	51.3	40.522	0	123.1	100	-0.012135	-0.167674	0.396925	0.0826969	0.585668
Q3UJR8	Transcription factor BTF3	16.1854	16.1273	16.2095	16.4406	16.4954	16.4678	16.0917	16.005	16.0311	16.1885	16.1614	16.2129	16.8	16.8195	16.8521	16.279	16.3844	16.3219	16.3836	16.3325	16.3314	17.0513	17.0325	17.0668	16.6074	16.6334	16.5972	16.1741	16.468	16.0426	16.1876	16.8239	16.3284	16.3492	17.0502	16.6126	+	10	72.2	17.699	0	76.011	91	0.293919	-0.13147	0.6363	0.140864	0.701069
Q3UN88	Mast cell protease 4	18.3956	18.3751	18.4685	18.2384	18.249	18.2733	18.1574	18.2595	18.227	18.2034	18.2563	18.2707	17.7093	17.8003	17.7494	18.3098	18.2942	18.3753	17.9239	17.9409	17.975	17.4707	17.5275	17.4892	17.7077	17.66	17.7455	18.413	18.2535	18.2146	18.2435	17.753	18.3264	17.9466	17.4958	17.7044	+	11	43.9	27.196	0	76.845	99	-0.1595	-0.198425	-0.490491	0.0829442	-0.450812
Q3UQ99	Uncharacterized protein (Fragment)	14.0329	14.2626	14.0757	14.2578	14.338	14.4016	13.9257	14.2502	14.2861	13.7527	13.9996	13.7628	13.8411	14.0674	13.8976	13.833	13.9898	13.8911	13.8815	14.0684	13.9124	13.7223	13.959	13.5123	14.6384	14.785	14.8807	14.1238	14.3324	14.154	13.8384	13.9353	13.9047	13.9541	13.7312	14.7681	+	2	11.3	47.883	0.00025164	3.9791	5	0.208684	0.0302373	0.0969734	0.0662807	-0.222895
Q3UR27	Uncharacterized protein (Fragment)	14.7438	14.6212	14.7399	14.2739	14.2947	14.347	14.7445	14.5346	14.6515	14.236	14.2918	14.1542	13.7476	14.0362	13.8439	13.8733	14.0914	13.9606	14.2736	14.3431	14.2781	13.6661	13.8732	13.8832	14.8108	15.005	14.83	14.7016	14.3052	14.6436	14.2273	13.8759	13.9751	14.2983	13.8075	14.882	+	1	4.7	19.928	0.0042059	1.5246	3	-0.396417	-0.0580704	-0.351466	-0.252246	-0.490792
Q9R0T7	MCG15085	16.9724	16.9786	16.9393	16.92	16.934	16.8082	17.2778	17.2286	17.1747	17.0018	17.0084	16.9981	17.2342	17.1784	17.1558	16.9446	16.876	16.9223	17.103	17.0629	17.1189	17.3546	17.3516	17.3662	17.5015	17.5544	17.4424	16.9634	16.8874	17.227	17.0028	17.1895	16.9143	17.0949	17.3575	17.4994	+	1	8.1	26.274	0.0099331	1.0714	45	-0.0760363	0.263599	0.186693	-0.0884463	0.262563
Q545G5	MCG121569, isoform CRA_b	16.7109	16.7163	16.7118	15.6942	15.9864	15.6519	16.3895	16.3228	16.304	16.1479	16.1326	16.177	15.3458	15.4879	15.298	16.5709	16.4683	16.4768	16.1536	15.9786	16.1212	15.5471	15.6972	15.4994	15.5193	15.9201	15.5148	16.713	15.7775	16.3388	16.1525	15.3772	16.5053	16.0845	15.5812	15.6514	+	2	92.7	16.6	0	31.342	25	-0.935505	-0.374251	-0.775324	0.35282	-0.503213
Q5SVT2	Tripartite motif-containing protein 16	15.4441	15.2677	15.1922	15.0935	14.9393	14.9193	15.5099	15.5422	15.3616	15.3354	15.3707	15.2972	14.9127	14.8302	14.8068	15.1044	15.1189	15.029	15.2853	15.221	15.0111	14.7744	14.7698	14.643	14.9479	14.6376	14.8003	15.3013	14.984	15.4712	15.3344	14.8499	15.0841	15.1725	14.7291	14.7952	+	4	16.9	62.9	0	14.376	13	-0.317305	0.169892	-0.484532	-0.250296	-0.443376
Q66JR8	Ptms protein	16.3804	16.3809	16.3942	16.3553	16.2777	16.3719	16.2758	16.2234	16.2951	15.6076	15.5557	15.6573	15.6102	15.4895	15.6579	15.6299	15.5386	15.5739	15.3988	15.3478	15.3076	15.461	15.4068	15.5695	15.4444	15.3406	15.619	16.3852	16.335	16.2648	15.6069	15.5859	15.5808	15.3514	15.4791	15.468	+	1	27.5	23.158	0.00024679	3.6987	26	-0.0501917	-0.120377	-0.0210111	-0.0261021	0.127668
Q6S9I2	HMW-kininogen-II variant	12.0177	12.0044	12.1315	12.3696	12.8072	12.4949	12.2866	12.0041	12.1114	12.2388	12.0153	12.3022	12.1883	11.9854	12.2299	11.9415	12.6472	12.281	12.2671	11.9327	12.3004	11.9264	11.8838	11.9522	12.691	13.1557	12.5525	12.0512	12.5573	12.134	12.1854	12.1345	12.2899	12.1667	11.9208	12.7997	+	4	18.2	51.051	0	8.7478	6	0.506066	0.0828334	-0.0508754	0.10449	-0.245898
Q7M754	Try10-like trypsinogen	13.9526	13.9923	14.2011	14.0199	13.9505	14.1414	14.5542	14.471	14.6635	14.0454	13.9223	14.1275	14.2086	14.2615	14.4021	14.186	14.065	14.2507	14.3702	14.4202	14.6381	14.6565	14.5907	14.7097	14.5672	14.613	14.7895	14.0487	14.0373	14.5629	14.0317	14.2908	14.1673	14.4762	14.6523	14.6566	+	1	4.1	26.531	0.0019599	2.3742	13	-0.0114051	0.514239	0.259012	0.135527	0.176159
Q91VB8	Alpha globin 1	21.2472	21.2389	21.2375	21.4009	21.3966	21.3995	21.5261	21.5216	21.5031	21.5912	21.6037	21.5902	21.7026	21.701	21.7138	21.538	21.5342	21.5286	21.6602	21.6481	21.6423	21.113	21.1344	21.1049	21.3538	21.3272	21.3791	21.2412	21.399	21.5169	21.595	21.7058	21.5336	21.6502	21.1174	21.3533	+	5	71.8	15.112	0	323.31	677	0.157841	0.275755	0.11076	-0.0614376	-0.532767
Q8BQ66	Uncharacterized protein (Fragment)	14.2214	14.1691	14.3694	14.1707	14.1924	14.1487	14.6278	14.8267	14.6753	14.7597	14.7843	14.695	14.77	14.6736	14.5802	14.6418	14.6073	14.543	14.7352	14.725	14.5711	14.938	14.8804	14.7757	14.3708	14.2082	14.1736	14.2533	14.1706	14.7099	14.7463	14.6746	14.5974	14.6771	14.8647	14.2509	+	1	7.6	27.552	0.0074759	1.3241	9	-0.082684	0.45664	-0.07173	-0.148984	0.187571
Q8K198	Keratin-associated protein 13-1	15.9815	15.9834	15.9136	16.0523	16.0708	16.1628	15.9276	15.915	15.8934	16.0248	16.0889	16.019	16.646	16.5784	16.603	15.9151	15.8754	15.9277	16.1517	16.1574	16.113	16.4593	16.494	16.4783	16.7065	16.7741	16.7242	15.9595	16.0953	15.912	16.0442	16.6091	15.906	16.1407	16.4772	16.735	+	4	38.7	18.078	0	49.342	60	0.135819	-0.0475294	0.564905	-0.138179	0.336552
Q8R5I6	Glutathione S-transferase mu 4	12.4651	12.6477	12.5492	12.6445	12.807	12.5926	12.929	12.9037	12.9157	12.2841	12.7669	12.6973	12.9532	13.0013	12.936	12.6448	12.7221	12.6073	12.9398	12.978	12.8739	13.0941	13.2934	13.4833	12.7432	12.6472	12.6876	12.554	12.6814	12.9161	12.5828	12.9635	12.6581	12.9306	13.2903	12.6927	+	1	29.8	25.519	0.0090944	1.1765	3	0.127401	0.36216	0.380725	0.0753046	0.3597
Q8R5L1	Complement component 1 Q subcomponent-binding protein, mitochondrial	15.7896	15.6363	15.6479	15.6304	15.5407	15.5341	15.5749	15.5412	15.4614	15.8342	15.7004	15.6929	16.1441	16.1465	16.0986	15.7993	15.6763	15.6681	15.7523	15.812	15.6579	16.2012	16.3544	16.2333	15.4456	15.3373	15.3477	15.6913	15.5684	15.5258	15.7425	16.1298	15.7146	15.7407	16.263	15.3769	+	4	26.5	31.025	0	64.903	37	-0.122868	-0.165466	0.387267	-0.0279331	0.522284
Q9JJ44	dUTPase	11.1212	11.7123	11.6669	11.8917	11.7599	11.9353	11.2367	11.1563	11.3107	11.5127	11.4156	11.4338	12.2572	12.1784	12.4664	11.9294	11.7634	12.0736	11.1906	11.7159	11.665	12.5393	12.0914	12.2838	12.125	12.0977	12	11.5001	11.8623	11.2345	11.454	12.3007	11.9221	11.5238	12.3048	12.0742	+	2	22.2	17.414	0	13.43	9	0.362198	-0.265581	0.846666	0.468119	0.781002
Q91V55	40S ribosomal protein S5	16.8283	16.7589	16.5888	16.8001	16.7386	16.6848	16.7657	16.7555	16.6496	16.7429	16.6371	16.5499	16.9908	16.8592	16.7802	16.686	16.6134	16.5508	16.7461	16.7536	16.6061	17.3693	17.3095	17.2225	16.9111	16.7771	16.8295	16.7253	16.7411	16.7236	16.6433	16.8767	16.6167	16.7019	17.3004	16.8393	+	8	43.6	22.876	0	57.829	93	0.0158166	-0.0017467	0.233458	-0.0265646	0.598518
Q99JZ4	GTP-binding protein SAR1a	17.3857	17.4265	17.3659	17.3582	17.436	17.3682	17.2773	17.3034	17.3455	17.5862	17.5932	17.5608	17.6449	17.6515	17.6379	17.5664	17.523	17.4807	17.5146	17.538	17.5284	17.7	17.6646	17.6965	16.6036	16.8238	16.7454	17.3927	17.3874	17.3087	17.5801	17.6448	17.5234	17.527	17.687	16.7243	+	12	74.2	22.399	0	50.129	154	-0.0052749	-0.0840017	0.0646953	-0.056715	0.160024
Q9D141	MCG64125	15.3006	15.4484	15.3694	15.0887	15.3126	15.2539	15.2222	15.3279	15.3018	15.8417	15.9147	15.8313	16.4793	16.5263	16.5075	15.1574	15.3985	15.3166	16.1958	16.281	16.2104	16.3162	16.2973	16.2763	16.7429	16.7389	16.7118	15.3728	15.2184	15.284	15.8625	16.5043	15.2908	16.2291	16.2966	16.7312	+	1	20.5	20.53	0	22.107	40	-0.154441	-0.0888521	0.641792	-0.571717	0.0675343
Q9D3H4	Keratin-associated protein 2-4	15.5555	15.5095	15.6452	15.6147	15.5883	15.8117	15.3733	15.2837	15.4951	15.8377	15.7883	15.8247	16.296	16.3231	16.2368	15.2703	15.2501	15.3777	15.7084	15.767	15.7855	15.88	16.0135	15.952	16.2513	16.0679	16.3458	15.5701	15.6715	15.384	15.8169	16.2853	15.2994	15.7536	15.9485	16.2217	+	3	42	13.862	0	68.647	60	0.101473	-0.186039	0.468407	-0.517489	0.194872
[truncated: 31 more columns]
